# Supplementary material for: 2-(4-Chloro­phen­yl)-2-oxoethyl 4-methyl­benzoate
Source: Acta Crystallogr Sect E Struct Rep Online. 2011 Oct 22;67(Pt 11):o3030. doi: 10.1107/S1600536811042851 (PMC3247425; doi:10.1107/S1600536811042851)
Supplement: Supplementary file 2 [file e-67-o3030-Isup2.hkl]

# 
# h,k,l, Fc-squared, Fo-squared, sigma(Fo-squared) and status flag 
# 
data_I
_shelx_title ' cr53m in P2(1)/c (RT)' 
_shelx_refln_list_code          4 
_shelx_F_calc_maximum      180.99 
_exptl_crystal_F_000       600.00 
_reflns_d_resolution_high  0.7083 
 
loop_ 
 _symmetry_equiv_pos_as_xyz 
 'x, y, z' 
 '-x, y+1/2, -z+1/2' 
 '-x, -y, -z' 
 'x, -y-1/2, z-1/2' 
 
_cell_length_a     5.9132 
_cell_length_b     8.5044 
_cell_length_c    27.8767 
_cell_angle_alpha  90.000 
_cell_angle_beta   95.880 
_cell_angle_gamma  90.000 
 
_shelx_F_squared_multiplier     1.000 
 
loop_ 
 _refln_index_h 
 _refln_index_k 
 _refln_index_l 
 _refln_F_squared_calc 
 _refln_F_squared_meas 
 _refln_F_squared_sigma 
 _refln_observed_status 
   1   0   0      285.36      261.68      5.78 o 
   2   0   0     1528.96     1534.50     28.98 o 
   3   0   0      433.17      369.63      9.72 o 
   4   0   0      326.58      340.89      7.21 o 
   5   0   0       19.36       20.94      3.79 o 
   6   0   0        2.79        3.31      1.52 o 
   7   0   0       46.20       51.59      7.41 o 
   1   1   0      107.68       95.03      1.62 o 
   2   1   0      125.15      109.26      2.31 o 
   3   1   0      245.98      294.36      4.88 o 
   4   1   0      133.72      121.95      3.28 o 
   5   1   0      193.14      189.04      4.63 o 
   6   1   0       33.02       37.94      2.28 o 
   7   1   0        0.23        5.46      3.78 o 
   0   2   0      338.12      355.96      4.55 o 
   1   2   0      260.99      246.75      2.32 o 
   2   2   0      356.91      418.18      5.32 o 
   3   2   0        1.92        8.48      0.70 o 
   4   2   0       82.41       82.55      1.38 o 
   5   2   0       81.76       71.26      1.45 o 
   6   2   0       26.79       27.10      1.47 o 
   7   2   0        0.03        2.10      1.47 o 
   8   2   0        0.55        3.99      5.86 o 
   1   3   0      198.01      206.43      3.35 o 
   2   3   0     2768.65     2831.36     32.09 o 
   3   3   0        0.03       -0.62      0.62 o 
   4   3   0       59.33       57.77      2.04 o 
   5   3   0      102.55      111.00      3.61 o 
   6   3   0       59.23       57.47      2.23 o 
   7   3   0        7.04        6.98      1.29 o 
   8   3   0       14.33       15.40      3.74 o 
   0   4   0      920.59      842.73      7.33 o 
   1   4   0       90.67      104.03      1.37 o 
   2   4   0      211.42      246.78      2.67 o 
   3   4   0       68.77       75.12      3.34 o 
   4   4   0       15.70       18.00      1.37 o 
   5   4   0      225.37      210.52      3.93 o 
   6   4   0      127.45      118.87      3.13 o 
   7   4   0        5.38        7.76      1.94 o 
   1   5   0      805.17      773.40      5.69 o 
   2   5   0       73.51       57.10      1.41 o 
   3   5   0      201.64      198.29      4.50 o 
   4   5   0      131.54      130.44      4.99 o 
   5   5   0      142.57      141.67      3.45 o 
   6   5   0        0.08        1.33      1.19 o 
   7   5   0        1.83        1.80      1.31 o 
   0   6   0        1.43       -0.95      0.95 o 
   1   6   0        6.40        4.39      0.73 o 
   2   6   0       69.56       69.09      2.00 o 
   3   6   0       20.53       19.24      2.18 o 
   4   6   0        1.96        1.86      1.13 o 
   5   6   0        4.02        4.94      1.31 o 
   6   6   0        3.93        2.56      1.13 o 
   7   6   0        3.27        5.41      1.59 o 
   1   7   0        0.46       -0.35      0.65 o 
   2   7   0        0.13       -0.57      0.57 o 
   3   7   0       31.86       33.54      1.97 o 
   4   7   0        0.08       -0.96      0.96 o 
   5   7   0        1.82       -0.59      1.07 o 
   6   7   0        4.84        6.99      1.61 o 
   0   8   0       89.78       81.36      2.83 o 
   1   8   0       21.97       23.55      1.26 o 
   2   8   0       31.98       38.23      1.80 o 
   3   8   0       17.46       18.94      1.75 o 
   4   8   0        7.49        6.57      1.44 o 
   5   8   0        4.75        3.87      1.37 o 
   6   8   0        0.13        1.26      1.88 o 
   1   9   0        1.41        1.68      1.01 o 
   2   9   0       44.79       43.76      2.01 o 
   3   9   0        0.80        2.13      1.45 o 
   4   9   0        0.72        2.26      1.51 o 
   5   9   0        2.74        1.28      1.67 o 
   0  10   0       18.78       20.73      2.27 o 
   1  10   0        2.64        4.90      1.17 o 
   2  10   0        1.09        0.79      1.47 o 
   3  10   0        1.55        2.01      1.40 o 
   4  10   0        3.26        3.94      1.79 o 
   1  11   0       11.82       12.34      1.46 o 
   2  11   0        0.46       -0.82      1.60 o 
   3  11   0        0.40        2.77      2.23 o 
   0  12   0        0.77       -0.46      1.99 o 
  -7   1   1        2.13        4.79      3.80 o 
  -6   1   1        0.41        0.69      1.03 o 
  -5   1   1        6.93        5.86      1.31 o 
  -4   1   1       47.10       49.45      2.87 o 
  -3   1   1       27.81       29.75      1.61 o 
  -2   1   1      122.88      142.55      3.76 o 
  -1   1   1      750.32      774.05      6.61 o 
   0   1   1     1887.32     1828.42     16.72 o 
   1   1   1      342.95      346.53      4.05 o 
   2   1   1      503.73      528.51      6.88 o 
   3   1   1        6.86       17.78      1.70 o 
   4   1   1        0.85        1.05      0.82 o 
   5   1   1        5.35        6.19      2.07 o 
   6   1   1      103.94      103.31      2.94 o 
   7   1   1        0.01       -0.60      1.55 o 
  -8   2   1        0.27       -0.51      4.17 o 
  -7   2   1        0.10        0.63      0.77 o 
  -6   2   1      182.07      180.70      2.95 o 
  -5   2   1        0.02       -0.19      0.53 o 
  -4   2   1       42.24       42.32      1.00 o 
  -3   2   1      647.95      698.77      5.83 o 
  -2   2   1        3.97        5.32      0.60 o 
  -1   2   1      397.69      443.83      3.14 o 
   0   2   1      629.79      594.59      4.95 o 
   1   2   1        3.53        2.27      0.52 o 
   2   2   1     1628.57     1734.17     20.17 o 
   3   2   1      176.73      225.72      2.23 o 
   4   2   1       65.33       61.45      1.11 o 
   5   2   1       56.63       56.00      1.40 o 
   6   2   1        2.29        1.93      0.82 o 
   7   2   1        6.19        7.24      1.65 o 
   8   2   1        5.95        8.54      7.07 o 
  -8   3   1        1.34        4.30      2.64 o 
  -7   3   1       27.25       25.91      1.73 o 
  -6   3   1       32.57       33.79      2.05 o 
  -5   3   1        6.51        8.18      1.10 o 
  -4   3   1        3.63        4.31      0.81 o 
  -3   3   1      591.30      647.95      7.74 o 
  -2   3   1        9.85       10.32      1.08 o 
  -1   3   1      350.83      353.16      6.45 o 
   0   3   1     1612.86     1715.27      9.77 o 
   1   3   1       28.09       28.70      1.24 o 
   2   3   1      119.34      141.45      7.74 o 
   3   3   1       46.39       49.35      1.58 o 
   4   3   1       14.20       13.81      1.10 o 
   5   3   1        0.51        1.33      1.30 o 
   6   3   1      213.34      222.15      6.86 o 
   7   3   1        0.01        0.17      1.01 o 
   8   3   1        0.33        9.44      4.77 o 
  -7   4   1       36.01       44.56      2.76 o 
  -6   4   1        4.52        8.96      1.39 o 
  -5   4   1       13.12       10.55      1.34 o 
  -4   4   1       54.52       52.04      2.14 o 
  -3   4   1       23.15       23.00      3.00 o 
  -2   4   1      193.78      195.86      2.32 o 
  -1   4   1      245.68      238.56      2.23 o 
   0   4   1        0.27       -0.25      0.38 o 
   1   4   1      261.45      244.07      2.53 o 
   2   4   1       17.12       17.25      0.80 o 
   3   4   1        0.06       -0.91      0.91 o 
   4   4   1      127.74      118.99      3.54 o 
   5   4   1        0.53        3.76      1.07 o 
   6   4   1       16.74       17.03      1.62 o 
   7   4   1       10.02        9.82      1.88 o 
  -7   5   1        0.16       -1.42      1.42 o 
  -6   5   1       20.87       22.53      1.70 o 
  -5   5   1       23.07       23.96      1.82 o 
  -4   5   1      170.27      176.96      4.67 o 
  -3   5   1       12.41       11.61      1.25 o 
  -2   5   1        0.37        0.72      0.63 o 
  -1   5   1        7.11        6.13      0.62 o 
   0   5   1      197.11      203.50      3.72 o 
   1   5   1      810.86      817.31      6.07 o 
   2   5   1      138.29      146.21      2.19 o 
   3   5   1      226.57      224.20      4.03 o 
   4   5   1       41.93       43.07      2.14 o 
   5   5   1        4.99        2.11      1.08 o 
   6   5   1        3.23        3.09      1.22 o 
   7   5   1        0.20        0.22      1.37 o 
  -7   6   1       23.12       26.63      2.85 o 
  -6   6   1        0.49       -0.01      1.14 o 
  -5   6   1        5.81        5.53      1.18 o 
  -4   6   1        9.20        5.77      1.29 o 
  -3   6   1        9.74       10.79      1.31 o 
  -2   6   1      107.32      103.38      1.79 o 
  -1   6   1        2.28        2.75      0.67 o 
   0   6   1      104.17       97.37      1.75 o 
   1   6   1       41.29       43.15      1.50 o 
   2   6   1        0.00       -0.55      0.55 o 
   3   6   1       64.12       66.88      2.49 o 
   4   6   1      109.17      107.96      3.12 o 
   5   6   1        6.57        8.82      1.45 o 
   6   6   1        1.05        0.40      1.21 o 
   7   6   1       11.74       13.75      2.41 o 
  -6   7   1        0.00        0.38      1.29 o 
  -5   7   1        0.08        1.04      1.14 o 
  -4   7   1        0.39       -0.63      1.02 o 
  -3   7   1        0.31        0.83      1.04 o 
  -2   7   1        2.21        0.38      0.64 o 
  -1   7   1      152.57      166.10      2.36 o 
   0   7   1        9.63        7.68      0.85 o 
   1   7   1      222.62      217.18      2.69 o 
   2   7   1       55.25       54.18      1.55 o 
   3   7   1       48.22       44.71      2.44 o 
   4   7   1        0.96        0.25      1.17 o 
   5   7   1        7.08        5.71      2.29 o 
   6   7   1        1.11        1.46      2.40 o 
  -6   8   1        0.09        4.81      2.82 o 
  -5   8   1        0.63        2.45      1.48 o 
  -4   8   1        4.24        4.47      1.35 o 
  -3   8   1       44.06       46.70      2.84 o 
  -2   8   1      132.43      127.00      2.51 o 
  -1   8   1      135.10      156.18      2.51 o 
   0   8   1        1.04        1.81      0.87 o 
   1   8   1        8.32        9.49      1.24 o 
   2   8   1        5.05        1.71      0.94 o 
   3   8   1        0.00       -0.06      1.08 o 
   4   8   1        3.92        2.11      1.22 o 
   5   8   1        0.65       -0.97      1.33 o 
   6   8   1        7.33        9.19      1.86 o 
  -5   9   1        2.48        3.51      1.69 o 
  -4   9   1        0.95        1.38      1.47 o 
  -3   9   1        0.57       -1.04      1.32 o 
  -2   9   1       29.32       31.63      1.59 o 
  -1   9   1       58.00       54.21      2.20 o 
   0   9   1        0.03        0.66      0.93 o 
   1   9   1      116.70      132.42      3.00 o 
   2   9   1        7.25        8.44      1.04 o 
   3   9   1        0.29        2.16      1.34 o 
   4   9   1        0.19       -0.02      1.52 o 
   5   9   1        0.26       -0.18      1.52 o 
  -4  10   1        8.75       10.82      2.94 o 
  -3  10   1        0.31        0.14      1.37 o 
  -2  10   1       14.46       15.28      1.97 o 
  -1  10   1       37.04       35.18      1.90 o 
   0  10   1        1.37        3.64      1.11 o 
   1  10   1       19.19       21.50      1.60 o 
   2  10   1       28.14       21.24      2.17 o 
   3  10   1        0.41        2.42      1.91 o 
   4  10   1        4.89        5.88      1.90 o 
  -3  11   1        1.28       -1.18      1.90 o 
  -2  11   1        0.13        0.54      1.69 o 
  -1  11   1        9.33       11.09      2.01 o 
   0  11   1        1.18        1.23      1.15 o 
   1  11   1        5.72        5.02      1.28 o 
   2  11   1        1.94       -1.36      1.53 o 
   3  11   1        2.32        1.97      2.76 o 
   0  12   1        4.36        1.68      2.61 o 
  -7   0   2        4.15        2.24      3.48 o 
  -6   0   2        8.72       13.29      2.80 o 
  -5   0   2       97.37       82.83      3.62 o 
  -4   0   2       50.45       57.42      3.56 o 
  -2   0   2     3523.61     3454.96     61.55 o 
  -1   0   2     9814.26     9464.80    166.88 o 
   0   0   2      595.62      620.34     10.88 o 
   1   0   2      538.86      442.93     10.58 o 
   2   0   2        8.68        9.05      1.54 o 
   3   0   2        6.37        1.55      1.31 o 
   4   0   2        3.40        7.63      2.16 o 
   5   0   2       72.10       71.29      4.08 o 
   6   0   2      171.65      171.60      6.38 o 
   7   0   2       10.31       11.00      2.75 o 
  -8   1   2        0.78       10.85      4.36 o 
  -7   1   2        0.22        1.41      3.48 o 
  -6   1   2       12.62       11.14      1.53 o 
  -5   1   2      193.77      208.14      5.23 o 
  -4   1   2      364.35      362.20     11.67 o 
  -3   1   2      549.74      353.82    162.44 o 
  -2   1   2      870.08      878.34      6.15 o 
  -1   1   2     7931.34     7634.05     88.04 o 
   0   1   2     1096.67     1103.31      8.26 o 
   1   1   2      183.69      224.57      2.64 o 
   2   1   2     4028.51     3894.90     61.94 o 
   3   1   2     1389.39     1371.67     14.56 o 
   4   1   2      104.42      112.26      2.98 o 
   5   1   2        1.95       -0.52      0.98 o 
   6   1   2        2.80        6.85      1.29 o 
   7   1   2        5.82        7.35      1.55 o 
  -8   2   2        0.05        3.68      3.38 o 
  -7   2   2        6.03        4.35      1.77 o 
  -6   2   2       22.89       26.57      1.46 o 
  -5   2   2       66.52       61.53      1.94 o 
  -4   2   2      109.07      113.40      1.52 o 
  -3   2   2     1447.10     1551.23     10.88 o 
  -2   2   2      589.84      570.89      6.01 o 
  -1   2   2        9.40       16.51      0.51 o 
   0   2   2    22139.12    22361.35    153.54 o 
   1   2   2     1714.81     1733.55     29.61 o 
   2   2   2     1102.73     1202.03     14.31 o 
   3   2   2       87.05       67.39      1.11 o 
   4   2   2      192.85      184.88      2.05 o 
   5   2   2       28.24       33.35      1.36 o 
   6   2   2       96.60       86.88      2.59 o 
   7   2   2       21.76       27.22      1.38 o 
   8   2   2        0.04        4.21      9.91 o 
  -8   3   2        4.85        9.57      8.29 o 
  -7   3   2       11.07       12.61      1.68 o 
  -6   3   2        1.03        2.20      1.02 o 
  -5   3   2       43.12       41.51      1.81 o 
  -4   3   2       78.59       74.11      2.06 o 
  -3   3   2      281.03      279.93      4.03 o 
  -2   3   2      131.08      100.11      2.10 o 
  -1   3   2      471.53      523.63      6.88 o 
   0   3   2      212.99      190.70      2.35 o 
   1   3   2      454.37      449.56      5.63 o 
   2   3   2      191.25      173.94     12.41 o 
   3   3   2      690.66      635.98      6.87 o 
   4   3   2       24.14       31.83      1.51 o 
   5   3   2      621.43      579.35      6.93 o 
   6   3   2        7.58        4.14      1.41 o 
   7   3   2        2.72        2.76      1.12 o 
  -7   4   2        4.21        7.44      1.67 o 
  -6   4   2       56.25       56.95      2.34 o 
  -5   4   2       25.41       24.78      1.97 o 
  -4   4   2       56.84       58.06      2.15 o 
  -3   4   2      194.99      186.40      4.44 o 
  -2   4   2      322.72      270.48      2.85 o 
  -1   4   2      866.47      843.58      5.71 o 
   0   4   2      663.00      621.68      4.41 o 
   1   4   2      316.13      278.09      2.54 o 
   2   4   2     1008.70     1021.98      8.47 o 
   3   4   2       17.84       18.41      2.18 o 
   4   4   2       31.76       31.04      1.72 o 
   5   4   2        6.93        4.61      1.48 o 
   6   4   2       52.10       59.55      2.69 o 
   7   4   2        0.12        1.00      1.21 o 
  -7   5   2        9.74        8.37      1.92 o 
  -6   5   2       57.39       64.48      2.79 o 
  -5   5   2       36.77       31.24      1.97 o 
  -4   5   2       31.73       31.90      2.39 o 
  -3   5   2       40.42       29.94      2.57 o 
  -2   5   2        0.59        0.24      0.51 o 
  -1   5   2      124.36      117.06      1.66 o 
   0   5   2      229.97      270.10      3.09 o 
   1   5   2        1.11       -0.33      0.75 o 
   2   5   2      249.76      279.10      3.45 o 
   3   5   2        0.04       -0.78      0.78 o 
   4   5   2        0.27        2.04      0.99 o 
   5   5   2       44.94       43.81      2.31 o 
   6   5   2        5.49        8.04      1.40 o 
   7   5   2        2.71        8.50      1.77 o 
  -7   6   2        6.79        7.04      2.07 o 
  -6   6   2       13.89       11.02      1.60 o 
  -5   6   2        0.00       -0.18      0.97 o 
  -4   6   2       28.01       26.86      1.73 o 
  -3   6   2        5.25        4.00      1.03 o 
  -2   6   2       16.18       19.04      0.85 o 
  -1   6   2       22.60       26.86      1.25 o 
   0   6   2      500.21      513.22      4.11 o 
   1   6   2        0.62       -0.19      0.65 o 
   2   6   2        5.71        7.21      0.73 o 
   3   6   2      153.66      160.48      4.13 o 
   4   6   2       18.58       21.30      1.82 o 
   5   6   2       31.35       30.05      2.12 o 
   6   6   2        1.08        2.38      1.28 o 
   7   6   2       44.93       54.68      2.90 o 
  -6   7   2        0.11        3.09      1.62 o 
  -5   7   2        9.78        6.73      1.38 o 
  -4   7   2        2.97        5.64      1.28 o 
  -3   7   2        0.40        1.05      1.02 o 
  -2   7   2      249.52      238.93      2.71 o 
  -1   7   2       86.50       84.82      1.77 o 
   0   7   2        0.05       -0.63      0.71 o 
   1   7   2        8.89        7.24      0.83 o 
   2   7   2       17.18       17.38      1.20 o 
   3   7   2        3.12        3.96      1.27 o 
   4   7   2       17.11       17.00      1.79 o 
   5   7   2        5.58        6.65      1.53 o 
   6   7   2        4.86        8.22      1.69 o 
  -6   8   2        0.19        0.19      2.82 o 
  -5   8   2        0.32        0.28      1.36 o 
  -4   8   2       26.96       26.53      2.26 o 
  -3   8   2        9.16        8.19      1.57 o 
  -2   8   2       97.08       96.17      2.58 o 
  -1   8   2        5.04        4.73      0.89 o 
   0   8   2       19.11       19.33      1.31 o 
   1   8   2       58.77       67.04      1.97 o 
   2   8   2       13.04       14.16      1.07 o 
   3   8   2        0.84        0.14      1.49 o 
   4   8   2        0.19        1.01      1.59 o 
   5   8   2        0.11        1.20      1.28 o 
   6   8   2        1.71        1.15      1.43 o 
  -5   9   2        0.44       -1.14      1.51 o 
  -4   9   2        7.92        4.00      1.64 o 
  -3   9   2        0.02       -0.62      1.33 o 
  -2   9   2        0.79        0.70      0.91 o 
  -1   9   2        0.69        2.43      1.04 o 
   0   9   2        0.61       -0.54      1.03 o 
   1   9   2       85.65       92.26      2.37 o 
   2   9   2        1.75        2.41      0.93 o 
   3   9   2        0.28       -0.49      1.22 o 
   4   9   2        0.04        1.35      1.38 o 
   5   9   2        0.66        0.44      1.42 o 
  -4  10   2        3.99        4.45      1.82 o 
  -3  10   2        4.51        3.91      1.50 o 
  -2  10   2       24.42       21.80      2.31 o 
  -1  10   2        1.67        2.26      1.10 o 
   0  10   2       12.01       11.91      1.36 o 
   1  10   2       20.12       19.89      1.56 o 
   2  10   2       14.03       14.73      2.14 o 
   3  10   2        0.08       -1.07      1.44 o 
   4  10   2        0.00        2.18      1.75 o 
  -3  11   2        0.28       -1.18      1.67 o 
  -2  11   2        7.44        2.14      1.68 o 
  -1  11   2        5.44        5.68      1.29 o 
   0  11   2        4.18        5.62      1.32 o 
   1  11   2        0.08        1.93      1.17 o 
   2  11   2        1.78        0.14      1.58 o 
   3  11   2       12.00       10.86      3.53 o 
  -8   1   3        0.18        7.96      4.55 o 
  -7   1   3        3.11        3.27      3.66 o 
  -6   1   3        3.02        3.45      1.39 o 
  -5   1   3        1.03        1.85      1.01 o 
  -4   1   3       41.12       41.58      1.93 o 
  -3   1   3      434.31      428.48     38.06 o 
  -2   1   3      112.52       99.55      2.78 o 
  -1   1   3    11811.79    11760.17    126.22 o 
   0   1   3        5.25        7.14      0.36 o 
   1   1   3     1059.45     1133.08     17.41 o 
   2   1   3        3.31        5.57      0.33 o 
   3   1   3        5.57       12.56      1.17 o 
   4   1   3       85.78       91.05      2.49 o 
   5   1   3        0.03       -1.07      1.07 o 
   6   1   3      153.02      145.85      4.23 o 
   7   1   3       10.66       10.34      1.72 o 
  -8   2   3        0.34        0.69      2.27 o 
  -7   2   3        2.16        1.28      1.34 o 
  -6   2   3       25.85       20.91      1.44 o 
  -5   2   3       32.06       25.23      1.34 o 
  -4   2   3        5.10        9.92      0.68 o 
  -3   2   3      145.94      152.21      1.94 o 
  -2   2   3       35.65       28.16      2.92 o 
  -1   2   3    10525.44    10724.55     59.91 o 
   0   2   3    11337.10    11778.57     79.41 o 
   1   2   3     1995.80     2052.50     20.39 o 
   2   2   3      106.54       90.17      1.60 o 
   3   2   3      428.65      406.47      3.48 o 
   4   2   3       13.82       12.52      0.62 o 
   5   2   3      246.59      245.30      3.36 o 
   6   2   3       81.41       78.52      1.96 o 
   7   2   3        0.57        0.26      0.80 o 
   8   2   3        0.72        4.54      4.93 o 
  -8   3   3        1.15        1.53      2.49 o 
  -7   3   3       24.53       21.48      5.33 o 
  -6   3   3       74.22       69.49      2.19 o 
  -5   3   3        2.01        1.79      0.89 o 
  -4   3   3        9.61       11.77      1.08 o 
  -3   3   3      119.28      121.70      2.86 o 
  -2   3   3      278.31      245.27      6.96 o 
  -1   3   3      135.43      143.46      3.73 o 
   0   3   3     1267.03     1408.61      8.20 o 
   1   3   3      175.41      193.16      7.34 o 
   2   3   3      243.69      311.37      5.02 o 
   3   3   3      806.42      874.62     11.91 o 
   4   3   3       22.08       14.83      1.17 o 
   5   3   3       21.00       23.63      1.57 o 
   6   3   3       14.27       13.13      1.90 o 
   7   3   3        0.01        0.34      0.99 o 
  -7   4   3        1.33        2.19      1.74 o 
  -6   4   3       17.62       16.42      1.51 o 
  -5   4   3        1.75        1.15      0.85 o 
  -4   4   3       19.61       15.83      1.51 o 
  -3   4   3        3.86        1.71      1.14 o 
  -2   4   3       67.42       59.12      1.45 o 
  -1   4   3       83.95       79.38      1.55 o 
   0   4   3        0.43        1.19      0.39 o 
   1   4   3       13.07       15.48      0.67 o 
   2   4   3       22.28       23.73      1.04 o 
   3   4   3      142.37      158.27      9.98 o 
   4   4   3        0.53       -0.68      1.02 o 
   5   4   3        4.68        4.46      1.09 o 
   6   4   3       37.40       37.93      2.16 o 
   7   4   3        0.62        1.14      1.42 o 
  -7   5   3       21.37       22.01      5.68 o 
  -6   5   3       28.80       31.21      3.42 o 
  -5   5   3        5.96        6.79      1.11 o 
  -4   5   3       35.79       32.63      1.72 o 
  -3   5   3       22.38       22.51      1.41 o 
  -2   5   3       79.22       65.85      1.09 o 
  -1   5   3       10.80        9.65      0.76 o 
   0   5   3      138.88      112.34      1.94 o 
   1   5   3       31.81       30.47      1.03 o 
   2   5   3      314.79      312.23      3.73 o 
   3   5   3        1.37        3.00      0.97 o 
   4   5   3        0.01       -0.81      0.81 o 
   5   5   3        0.48        0.96      1.03 o 
   6   5   3        5.20        6.83      1.38 o 
   7   5   3       14.97       19.18      2.62 o 
  -7   6   3       22.54       25.34      2.90 o 
  -6   6   3        3.22        4.18      2.22 o 
  -5   6   3        2.29        1.44      1.07 o 
  -4   6   3        4.66        2.16      1.09 o 
  -3   6   3        9.28       12.49      1.32 o 
  -2   6   3       81.43       75.38      1.39 o 
  -1   6   3       35.47       36.23      1.40 o 
   0   6   3      134.30      155.49      2.26 o 
   1   6   3      116.65      125.45      2.22 o 
   2   6   3       39.23       37.66      1.20 o 
   3   6   3       52.43       53.94      2.48 o 
   4   6   3       94.02       84.38      3.81 o 
   5   6   3        0.62        1.52      1.15 o 
   6   6   3        0.52        3.16      1.36 o 
   7   6   3        1.45        6.27      1.75 o 
  -6   7   3        2.02        4.13      1.69 o 
  -5   7   3       11.37       10.84      1.71 o 
  -4   7   3       44.99       42.17      2.51 o 
  -3   7   3       19.27       15.21      1.69 o 
  -2   7   3      550.68      572.81      4.98 o 
  -1   7   3       64.60       62.05      1.61 o 
   0   7   3        7.03        5.57      0.81 o 
   1   7   3        2.19        3.50      0.78 o 
   2   7   3        8.23        8.83      0.89 o 
   3   7   3        0.94       -0.39      1.21 o 
   4   7   3        0.32        0.78      1.15 o 
   5   7   3        1.17       -0.03      1.27 o 
   6   7   3        1.94        3.39      1.53 o 
  -6   8   3        3.53        3.14      2.06 o 
  -5   8   3        4.01        2.75      1.50 o 
  -4   8   3        0.53       -0.36      1.27 o 
  -3   8   3       16.53       13.20      1.73 o 
  -2   8   3        2.18        1.19      0.76 o 
  -1   8   3       32.95       31.25      1.45 o 
   0   8   3        0.26       -0.80      0.80 o 
   1   8   3       11.26       12.87      1.00 o 
   2   8   3       28.16       22.68      1.28 o 
   3   8   3        5.60        2.40      1.72 o 
   4   8   3       11.49       10.77      1.78 o 
   5   8   3        0.33        0.20      1.40 o 
   6   8   3        2.04        4.94      1.56 o 
  -5   9   3        0.01        3.86      2.13 o 
  -4   9   3        3.30        6.02      2.19 o 
  -3   9   3       10.75        7.63      2.05 o 
  -2   9   3        6.86        4.30      1.06 o 
  -1   9   3       24.68       26.97      1.76 o 
   0   9   3        6.12        5.22      1.05 o 
   1   9   3       14.16       10.63      1.24 o 
   2   9   3        8.25       12.00      1.35 o 
   3   9   3        4.78        3.92      1.37 o 
   4   9   3        0.06       -0.27      1.36 o 
   5   9   3        0.00       -0.17      1.45 o 
  -4  10   3        9.28       13.65      2.91 o 
  -3  10   3        0.02        1.15      1.59 o 
  -2  10   3        0.81        0.90      2.01 o 
  -1  10   3       26.81       26.73      1.71 o 
   0  10   3        7.52       11.20      1.34 o 
   1  10   3        2.41        3.31      1.15 o 
   2  10   3        3.19        1.38      1.79 o 
   3  10   3        0.06       -0.42      1.39 o 
   4  10   3        4.27        1.86      1.81 o 
  -3  11   3        0.32        1.03      1.78 o 
  -2  11   3        0.35        0.14      1.58 o 
  -1  11   3        4.12        5.49      1.28 o 
   0  11   3        5.14        5.93      1.31 o 
   1  11   3        1.95        3.73      1.26 o 
   2  11   3        0.07       -1.04      1.53 o 
   3  11   3        2.21        3.68      2.02 o 
  -5   0   4       53.53       52.56      4.31 o 
  -4   0   4       19.38       21.58      1.88 o 
  -3   0   4     3451.88     3650.11     76.05 o 
  -2   0   4      928.87      941.46     10.08 o 
   0   0   4      791.56      737.90      7.01 o 
   1   0   4       54.63       63.68      1.64 o 
   2   0   4      836.22      792.88     19.13 o 
   3   0   4       20.90       31.44      2.38 o 
   4   0   4      632.28      623.05     12.17 o 
   5   0   4       39.19       46.37      3.16 o 
   6   0   4        2.87        4.74      1.73 o 
   7   0   4       21.11       21.25      3.27 o 
  -8   1   4        0.02        0.52      3.39 o 
  -7   1   4        7.49        9.57      1.17 o 
  -6   1   4       59.25       52.57      1.86 o 
  -5   1   4        0.07       -0.22      0.69 o 
  -4   1   4       69.36       84.28      1.18 o 
  -3   1   4     1017.85     1022.05      7.82 o 
  -2   1   4     1576.83     1645.58     14.85 o 
  -1   1   4     3466.30     3381.15     44.46 o 
   0   1   4      313.96      341.17      2.87 o 
   1   1   4      187.83      209.05      4.27 o 
   2   1   4      474.93      441.53      3.58 o 
   3   1   4      783.54      772.49      6.37 o 
   4   1   4      101.43      100.99      2.63 o 
   5   1   4      286.59      286.62      5.09 o 
   6   1   4        3.16        0.01      1.23 o 
   7   1   4        0.13        0.70      1.29 o 
  -8   2   4       23.12       29.64      6.30 o 
  -7   2   4        2.30        5.61      5.90 o 
  -6   2   4      155.31      150.41      3.32 o 
  -5   2   4       54.01       54.41      1.51 o 
  -4   2   4       16.31       13.60      0.74 o 
  -3   2   4       33.58       52.55      1.23 o 
  -2   2   4     1231.55     1192.00     15.26 o 
  -1   2   4    32756.03    32672.47    180.92 o 
   0   2   4     2417.25     2397.35     16.43 o 
   1   2   4     1197.14     1200.39     10.58 o 
   2   2   4      129.08      113.14      1.60 o 
   3   2   4       56.15       57.61      1.15 o 
   4   2   4       50.44       48.96      1.05 o 
   5   2   4      458.65      448.10      5.11 o 
   6   2   4       32.29       35.99      1.97 o 
   7   2   4        8.56        6.76      1.66 o 
   8   2   4        2.87        3.53      1.14 o 
  -8   3   4        0.93       -0.31      1.82 o 
  -7   3   4        1.21        3.31      1.66 o 
  -6   3   4       10.92       12.20      1.47 o 
  -5   3   4        2.21        0.23      0.83 o 
  -4   3   4       75.36       77.99      2.62 o 
  -3   3   4       35.30       37.83      2.37 o 
  -2   3   4       90.76       99.04      1.39 o 
  -1   3   4     2758.79     2668.59     29.35 o 
   0   3   4     4206.90     4115.43     23.23 o 
   1   3   4      717.18      668.50     20.02 o 
   2   3   4      271.34      293.93      8.93 o 
   3   3   4      463.21      408.66      4.56 o 
   4   3   4      281.95      291.94      6.35 o 
   5   3   4        1.80       -0.06      0.88 o 
   6   3   4        0.97        0.48      1.05 o 
   7   3   4        1.13        0.29      1.47 o 
  -7   4   4       27.69       23.64      2.64 o 
  -6   4   4       22.59       30.46      2.15 o 
  -5   4   4       11.97       14.52      1.25 o 
  -4   4   4       33.49       38.90      1.71 o 
  -3   4   4        0.16       -0.67      1.03 o 
  -2   4   4       32.17       21.73      1.04 o 
  -1   4   4      639.15      596.91      5.12 o 
   0   4   4      263.91      263.49      2.21 o 
   1   4   4      311.51      299.34      2.80 o 
   2   4   4       69.38       92.49      1.79 o 
   3   4   4      793.45      764.56     13.48 o 
   4   4   4      190.22      186.07      5.45 o 
   5   4   4       34.41       34.28      2.07 o 
   6   4   4       14.89       15.75      1.57 o 
   7   4   4        0.30        1.49      1.13 o 
  -7   5   4        3.96        2.74      1.74 o 
  -6   5   4        0.04       -0.28      1.24 o 
  -5   5   4       25.59       27.46      1.70 o 
  -4   5   4       52.86       60.86      2.59 o 
  -3   5   4       55.95       61.47      1.98 o 
  -2   5   4        3.33        1.87      0.52 o 
  -1   5   4        0.21        2.79      0.55 o 
   0   5   4        5.94        4.43      0.68 o 
   1   5   4      531.79      556.81      4.72 o 
   2   5   4        1.00        1.07      0.79 o 
   3   5   4      306.62      292.83      4.69 o 
   4   5   4        9.52        7.47      1.22 o 
   5   5   4       19.28       16.23      1.59 o 
   6   5   4       10.06       12.63      1.58 o 
   7   5   4        4.20        4.25      1.41 o 
  -7   6   4        4.62        7.27      3.12 o 
  -6   6   4       20.45       20.09      3.31 o 
  -5   6   4        0.03        1.38      1.13 o 
  -4   6   4        0.87       -0.29      1.01 o 
  -3   6   4       52.38       54.60      2.47 o 
  -2   6   4      329.64      351.81      3.22 o 
  -1   6   4       28.12       26.80      1.26 o 
   0   6   4      399.39      400.02      3.64 o 
   1   6   4      194.84      211.02      2.90 o 
   2   6   4      114.40      127.15      2.72 o 
   3   6   4       15.45       15.25      1.52 o 
   4   6   4       53.21       43.77      2.38 o 
   5   6   4       18.82       18.98      1.91 o 
   6   6   4        0.13        2.13      1.29 o 
   7   6   4        0.52        1.53      2.40 o 
  -6   7   4        3.38        2.21      1.72 o 
  -5   7   4       24.47       28.41      2.78 o 
  -4   7   4       97.45      105.15      3.29 o 
  -3   7   4       59.94       67.00      3.13 o 
  -2   7   4       14.17       17.45      1.21 o 
  -1   7   4      105.94      104.23      1.92 o 
   0   7   4        8.26       10.46      0.93 o 
   1   7   4        0.01       -0.64      0.64 o 
   2   7   4        9.53        8.67      0.86 o 
   3   7   4        4.80        6.06      1.35 o 
   4   7   4       11.55        8.06      1.52 o 
   5   7   4        4.17        2.93      1.39 o 
   6   7   4        1.31        4.85      1.56 o 
  -6   8   4        0.10        3.13      1.83 o 
  -5   8   4        0.87        1.60      1.68 o 
  -4   8   4        0.38        0.64      1.26 o 
  -3   8   4        0.01       -0.31      1.27 o 
  -2   8   4      157.19      160.66      2.43 o 
  -1   8   4       19.86       20.91      1.26 o 
   0   8   4       14.59       14.57      1.22 o 
   1   8   4       18.62       22.43      1.23 o 
   2   8   4       20.60       15.73      1.13 o 
   3   8   4       17.06       17.24      1.92 o 
   4   8   4       22.21       20.71      2.15 o 
   5   8   4        4.97        6.38      1.68 o 
   6   8   4        0.03        1.17      1.54 o 
  -5   9   4        1.98        3.32      1.88 o 
  -4   9   4        0.72        1.45      1.53 o 
  -3   9   4        7.74        6.79      2.03 o 
  -2   9   4       76.35       72.49      2.53 o 
  -1   9   4        0.00       -0.38      0.94 o 
   0   9   4        2.48        0.39      1.01 o 
   1   9   4       36.72       36.95      1.76 o 
   2   9   4        6.17        2.82      1.13 o 
   3   9   4        7.22        8.44      1.60 o 
   4   9   4       17.39       16.55      1.94 o 
   5   9   4        2.31        2.71      1.49 o 
  -4  10   4        0.67       -0.75      1.61 o 
  -3  10   4        4.40        3.33      1.73 o 
  -2  10   4        0.82       -0.16      1.32 o 
  -1  10   4        6.35        8.15      1.29 o 
   0  10   4        7.68        6.77      1.23 o 
   1  10   4       13.24       14.87      1.68 o 
   2  10   4        0.86        1.91      1.45 o 
   3  10   4        0.14        1.59      1.50 o 
   4  10   4        6.60        2.78      1.62 o 
  -3  11   4        0.06        0.28      1.80 o 
  -2  11   4        6.88        4.15      1.84 o 
  -1  11   4        3.11        3.72      1.25 o 
   0  11   4       16.64       18.54      1.59 o 
   1  11   4       28.06       27.10      2.01 o 
   2  11   4        0.34       -0.95      1.55 o 
   3  11   4        6.64        5.22      3.29 o 
  -8   1   5        3.83        2.84      1.85 o 
  -7   1   5        0.71       -0.41      0.88 o 
  -6   1   5        3.46        0.23      0.88 o 
  -5   1   5        8.29       10.65      0.69 o 
  -4   1   5      283.24      329.57      3.00 o 
  -3   1   5      109.75       92.24      1.33 o 
  -2   1   5      883.20      914.30      8.64 o 
  -1   1   5    13520.57    13862.58     86.62 o 
   0   1   5       20.80       18.94      0.67 o 
   1   1   5       16.70       28.74      1.32 o 
   2   1   5        9.06       15.27      0.77 o 
   3   1   5      308.07      317.37      2.64 o 
   4   1   5       18.63       18.03      1.00 o 
   5   1   5      949.98      906.49      8.00 o 
   6   1   5        5.80        7.19      1.12 o 
   7   1   5        1.19        1.95      1.29 o 
  -8   2   5        8.66       13.27     13.58 o 
  -7   2   5        2.46        1.00      1.12 o 
  -6   2   5       14.67       11.85      1.48 o 
  -5   2   5       22.14       23.63      1.41 o 
  -4   2   5      152.95      174.56      2.28 o 
  -3   2   5      171.21      224.60      3.11 o 
  -2   2   5      164.62      186.45      3.27 o 
  -1   2   5        3.87        7.12      0.47 o 
   0   2   5       76.48       63.07      1.00 o 
   1   2   5       51.22       54.19      0.73 o 
   2   2   5      398.92      411.97      4.80 o 
   3   2   5      481.66      483.26      3.89 o 
   4   2   5       58.33       56.61      1.56 o 
   5   2   5      110.40      108.85      3.60 o 
   6   2   5       26.39       26.92      1.42 o 
   7   2   5        3.86        5.22      1.29 o 
  -8   3   5        0.24        3.28      3.26 o 
  -7   3   5        0.00        0.03      1.17 o 
  -6   3   5       56.44       55.18      2.74 o 
  -5   3   5        0.27        1.86      0.83 o 
  -4   3   5        0.02        0.32      0.59 o 
  -3   3   5       12.82       11.08      2.44 o 
  -2   3   5      111.58      105.07      1.62 o 
  -1   3   5        0.02        0.56      0.47 o 
   0   3   5     1648.24     1624.39     10.09 o 
   1   3   5      167.88      171.45      2.13 o 
   2   3   5       21.13       27.17      5.06 o 
   3   3   5       47.40       48.78      1.58 o 
   4   3   5       39.60       35.59      1.58 o 
   5   3   5       44.22       47.44      2.09 o 
   6   3   5        0.22       -0.34      0.90 o 
   7   3   5        7.67        6.24      1.20 o 
  -7   4   5       28.68       32.77      2.63 o 
  -6   4   5        1.04       -0.10      1.28 o 
  -5   4   5        4.34        4.31      1.06 o 
  -4   4   5       22.22       22.24      1.38 o 
  -3   4   5      242.98      257.80      3.78 o 
  -2   4   5      177.91      194.48      2.67 o 
  -1   4   5      327.63      342.25      3.50 o 
   0   4   5       80.27       69.15      1.27 o 
   1   4   5      561.55      652.74      4.83 o 
   2   4   5     1452.61     1607.87     13.95 o 
   3   4   5      152.85      158.89     10.28 o 
   4   4   5        0.28       -0.76      0.76 o 
   5   4   5        0.12       -0.40      0.96 o 
   6   4   5        4.19        5.92      1.22 o 
   7   4   5        2.61        2.92      1.22 o 
  -7   5   5       14.43       14.40      2.22 o 
  -6   5   5        2.65        4.27      1.41 o 
  -5   5   5        0.03        0.63      0.93 o 
  -4   5   5        1.10        0.56      0.89 o 
  -3   5   5       54.37       43.35      1.90 o 
  -2   5   5      114.42      120.70      1.51 o 
  -1   5   5       57.21       56.69      1.28 o 
   0   5   5       89.13       92.92      1.71 o 
   1   5   5      107.05      100.48      1.59 o 
   2   5   5       61.81       72.65      1.92 o 
   3   5   5        3.71        2.76      0.99 o 
   4   5   5       95.22       78.34      2.87 o 
   5   5   5        0.68       -0.74      0.95 o 
   6   5   5        0.04        0.08      1.39 o 
   7   5   5        2.10        2.90      1.34 o 
  -7   6   5        0.01        0.34      2.42 o 
  -6   6   5        4.57        4.46      1.53 o 
  -5   6   5        2.64        2.22      1.19 o 
  -4   6   5        0.34       -0.12      0.99 o 
  -3   6   5      241.56      234.08      4.34 o 
  -2   6   5       74.21       78.65      1.48 o 
  -1   6   5        4.53        7.59      0.86 o 
   0   6   5       69.09       75.81      1.57 o 
   1   6   5      212.94      251.38      3.20 o 
   2   6   5        1.21       -0.14      1.13 o 
   3   6   5       14.05       11.41      1.43 o 
   4   6   5        0.67        1.46      1.12 o 
   5   6   5       27.23       28.55      2.12 o 
   6   6   5        0.00        0.34      1.22 o 
   7   6   5        0.31        6.75      4.26 o 
  -6   7   5        5.27        5.78      2.68 o 
  -5   7   5        5.21        3.89      1.56 o 
  -4   7   5        7.03        6.40      1.48 o 
  -3   7   5       51.84       54.15      2.66 o 
  -2   7   5       87.42       76.71      1.68 o 
  -1   7   5        1.09       -0.19      0.66 o 
   0   7   5        3.46        1.77      0.71 o 
   1   7   5       30.76       26.65      1.23 o 
   2   7   5       23.83       21.12      1.09 o 
   3   7   5        0.31       -0.54      1.07 o 
   4   7   5        0.54        1.71      1.25 o 
   5   7   5        7.48        5.84      1.53 o 
   6   7   5        8.29       10.19      1.79 o 
  -6   8   5        1.13        4.03      3.10 o 
  -5   8   5        5.00        8.61      1.99 o 
  -4   8   5        2.79        1.61      1.35 o 
  -3   8   5       25.74       29.49      2.27 o 
  -2   8   5       25.59       27.80      1.25 o 
  -1   8   5       28.10       33.93      1.49 o 
   0   8   5        5.07        8.42      1.06 o 
   1   8   5        1.02        0.93      0.76 o 
   2   8   5        1.28       -0.72      0.72 o 
   3   8   5        3.91        7.32      1.59 o 
   4   8   5        0.02       -1.24      1.24 o 
   5   8   5        3.54        2.83      2.37 o 
  -5   9   5        2.48        5.64      2.29 o 
  -4   9   5        4.33        7.30      1.76 o 
  -3   9   5        3.97        1.92      1.27 o 
  -2   9   5       38.27       40.43      2.44 o 
  -1   9   5        8.27        5.21      1.11 o 
   0   9   5       15.13       14.87      1.29 o 
   1   9   5       30.07       29.36      1.62 o 
   2   9   5        2.05        0.99      1.10 o 
   3   9   5       33.11       35.37      3.30 o 
   4   9   5       16.47       20.54      2.31 o 
   5   9   5        0.50        0.85      1.70 o 
  -4  10   5        0.00       -0.37      2.24 o 
  -3  10   5        2.24        0.98      1.45 o 
  -2  10   5        0.44       -0.77      1.27 o 
  -1  10   5        0.05       -0.07      1.17 o 
   0  10   5        3.45        3.59      1.14 o 
   1  10   5        3.20        2.77      1.08 o 
   2  10   5        0.01       -1.41      1.41 o 
   3  10   5        0.06        0.43      1.43 o 
   4  10   5        3.89        6.45      2.29 o 
  -3  11   5        0.39        0.35      1.70 o 
  -2  11   5        2.44        3.69      1.78 o 
  -1  11   5        0.10       -0.66      1.11 o 
   0  11   5       17.90       16.82      1.58 o 
   1  11   5        2.25        2.53      1.24 o 
   2  11   5        0.01       -1.44      1.63 o 
   3  11   5        0.71        0.10      1.85 o 
  -8   0   6        2.28        2.11      1.51 o 
  -7   0   6        4.12        2.57      1.41 o 
  -6   0   6      258.58      247.87      6.49 o 
  -5   0   6       35.28       45.68      1.40 o 
  -4   0   6      441.49      439.57      5.57 o 
  -3   0   6       25.06       15.30      0.76 o 
  -2   0   6      917.03      792.21      9.59 o 
  -1   0   6     1931.92     1847.27     18.67 o 
   0   0   6     2258.57     2292.15     20.97 o 
   1   0   6     3565.73     3715.43     50.60 o 
   2   0   6     2080.78     2107.56     38.24 o 
   3   0   6       62.58       56.77      1.26 o 
   4   0   6        4.33        5.92      0.79 o 
   5   0   6     2115.91     2109.00     26.87 o 
   6   0   6       42.89       59.88      4.39 o 
   7   0   6       15.43       10.21      2.79 o 
  -8   1   6        0.07        1.29      2.23 o 
  -7   1   6        9.84        4.02      1.34 o 
  -6   1   6       83.29       78.27      2.49 o 
  -5   1   6       18.43       15.87      0.90 o 
  -4   1   6        0.86        1.01      0.44 o 
  -3   1   6     1507.44     1435.97     10.86 o 
  -2   1   6     1644.56     1663.67     21.33 o 
  -1   1   6     9920.29    10207.70     59.95 o 
   0   1   6     1877.35     1846.86     11.87 o 
   1   1   6     4302.42     4216.02     40.48 o 
   2   1   6     2622.20     2673.78     22.85 o 
   3   1   6      191.54      194.57      1.94 o 
   4   1   6      217.16      212.90      2.16 o 
   5   1   6      110.49       99.48      1.74 o 
   6   1   6       16.08       17.01      1.08 o 
   7   1   6        4.09        5.67      1.15 o 
   8   1   6        3.07        2.93      2.53 o 
  -8   2   6        0.16       -1.18      1.80 o 
  -7   2   6        3.80        1.43      1.52 o 
  -6   2   6        4.77        4.07      1.18 o 
  -5   2   6       73.09       74.42      2.45 o 
  -4   2   6        4.97        4.99      0.62 o 
  -3   2   6       38.74       31.23      1.32 o 
  -2   2   6       51.19       55.60      2.56 o 
  -1   2   6        0.22        6.58      0.47 o 
   0   2   6       35.75       31.88      0.75 o 
   1   2   6      267.73      240.93      1.81 o 
   2   2   6      313.01      264.40      4.54 o 
   3   2   6        6.33        9.46      0.85 o 
   4   2   6      147.26      149.06      1.93 o 
   5   2   6       49.78       50.95      1.72 o 
   6   2   6       10.39       11.36      1.06 o 
   7   2   6        4.48        6.19      1.03 o 
  -8   3   6        7.81       11.73      3.55 o 
  -7   3   6        8.22        6.22      1.48 o 
  -6   3   6        1.00        1.19      1.27 o 
  -5   3   6        5.55        6.01      1.13 o 
  -4   3   6        0.01       -0.42      0.62 o 
  -3   3   6       18.77       33.83      2.15 o 
  -2   3   6        0.04        2.21      0.45 o 
  -1   3   6      118.27      136.74      3.31 o 
   0   3   6      262.28      271.94      2.40 o 
   1   3   6      224.50      213.49      2.11 o 
   2   3   6        5.19        8.77      1.04 o 
   3   3   6      289.98      286.38      4.16 o 
   4   3   6       84.23       87.31      2.14 o 
   5   3   6       47.53       48.46      1.85 o 
   6   3   6        0.30        0.83      0.85 o 
   7   3   6       30.44       37.75      2.04 o 
  -7   4   6        3.24       -0.40      2.03 o 
  -6   4   6       19.65       18.79      3.21 o 
  -5   4   6       41.11       40.60      3.74 o 
  -4   4   6       90.46      103.25      2.69 o 
  -3   4   6       30.71       38.05      1.64 o 
  -2   4   6       47.93       54.33      2.05 o 
  -1   4   6     9532.50    10096.62     63.11 o 
   0   4   6      243.89      310.19      2.86 o 
   1   4   6      829.69      823.76      5.87 o 
   2   4   6      762.51      771.78      7.16 o 
   3   4   6      110.38      111.22      4.37 o 
   4   4   6        3.91        2.08      1.10 o 
   5   4   6       27.94       30.84      2.05 o 
   6   4   6       46.15       46.06      2.31 o 
   7   4   6        0.37        1.59      1.47 o 
  -7   5   6        8.26        7.34      1.96 o 
  -6   5   6        2.83        1.92      1.53 o 
  -5   5   6        0.00        1.01      1.09 o 
  -4   5   6        0.03        1.82      1.00 o 
  -3   5   6      616.29      583.86      6.96 o 
  -2   5   6      151.17      144.95      1.77 o 
  -1   5   6      226.09      224.23      2.52 o 
   0   5   6      302.54      297.72      3.15 o 
   1   5   6        0.06       -0.53      0.53 o 
   2   5   6      135.58      142.93      2.61 o 
   3   5   6       21.87       22.16      1.61 o 
   4   5   6      205.22      203.82      4.05 o 
   5   5   6        1.65        1.97      1.03 o 
   6   5   6        1.46        1.89      1.41 o 
   7   5   6        0.63        1.68      1.27 o 
  -7   6   6       10.05        8.36      2.14 o 
  -6   6   6        0.44       -1.35      1.35 o 
  -5   6   6       10.14        7.80      1.63 o 
  -4   6   6        7.43        5.14      1.26 o 
  -3   6   6      119.11      111.53      3.06 o 
  -2   6   6        4.22        4.52      0.67 o 
  -1   6   6       19.63       21.79      1.21 o 
   0   6   6      113.13      132.57      1.97 o 
   1   6   6       57.29       60.62      1.59 o 
   2   6   6        9.95       11.60      1.16 o 
   3   6   6        7.56        5.37      1.22 o 
   4   6   6       66.48       58.71      2.74 o 
   5   6   6        0.01       -0.03      1.17 o 
   6   6   6        1.81        1.95      1.34 o 
  -6   7   6        0.75        2.05      1.85 o 
  -5   7   6        1.21        3.13      1.56 o 
  -4   7   6        0.25       -0.70      1.10 o 
  -3   7   6       33.36       35.25      2.27 o 
  -2   7   6        2.37        1.53      0.81 o 
  -1   7   6        8.31       10.48      0.90 o 
   0   7   6       33.21       34.83      1.54 o 
   1   7   6       60.69       64.39      1.67 o 
   2   7   6        6.74        7.04      0.81 o 
   3   7   6       44.67       47.09      2.60 o 
   4   7   6       13.78       16.07      1.84 o 
   5   7   6        0.11        1.67      1.36 o 
   6   7   6        0.91        3.80      1.52 o 
  -6   8   6        0.01        0.44      3.48 o 
  -5   8   6        9.02       10.69      2.13 o 
  -4   8   6       15.28       11.91      2.94 o 
  -3   8   6       85.35       75.14      3.23 o 
  -2   8   6       36.87       37.95      1.64 o 
  -1   8   6        4.81        6.25      0.97 o 
   0   8   6        3.65        1.03      0.87 o 
   1   8   6       16.12       16.19      1.13 o 
   2   8   6        3.09        3.62      0.83 o 
   3   8   6        0.45        0.01      1.37 o 
   4   8   6       59.02       49.23      2.92 o 
   5   8   6        0.38        1.25      1.44 o 
  -5   9   6       13.13       13.95      2.44 o 
  -4   9   6        8.15        3.51      1.90 o 
  -3   9   6        0.06       -0.64      1.13 o 
  -2   9   6      117.61      126.86      2.70 o 
  -1   9   6        2.26        1.06      0.99 o 
   0   9   6        1.09        0.83      0.93 o 
   1   9   6        0.34       -0.82      0.92 o 
   2   9   6        8.08        7.91      1.37 o 
   3   9   6       90.15       92.73      3.66 o 
   4   9   6        0.03       -1.13      1.50 o 
   5   9   6        0.12        1.00      1.59 o 
  -4  10   6        0.25       -0.53      1.50 o 
  -3  10   6        0.20       -0.29      1.43 o 
  -2  10   6        0.07        0.72      1.17 o 
  -1  10   6        0.17       -0.89      1.00 o 
   0  10   6       15.16       16.93      1.49 o 
   1  10   6       17.60       19.95      1.51 o 
   2  10   6        2.42        1.98      1.48 o 
   3  10   6        3.67        3.22      1.69 o 
   4  10   6        0.01       -1.13      1.44 o 
  -3  11   6        0.00        0.04      2.30 o 
  -2  11   6        0.65       -1.09      1.63 o 
  -1  11   6        3.93        2.53      1.22 o 
   0  11   6        0.14        2.34      1.20 o 
   1  11   6        3.02        3.24      1.25 o 
   2  11   6        4.18        0.62      1.61 o 
  -8   1   7        1.20        1.67      1.71 o 
  -7   1   7       11.85       10.72      1.43 o 
  -6   1   7        9.80        8.82      1.29 o 
  -5   1   7        1.57        1.55      0.73 o 
  -4   1   7      817.74      940.99      8.67 o 
  -3   1   7       75.44       82.13      1.47 o 
  -2   1   7       71.79       99.23      2.07 o 
  -1   1   7     1375.60     1496.32      9.15 o 
   0   1   7      353.93      361.81      2.64 o 
   1   1   7       48.91       46.60      1.74 o 
   2   1   7      612.72      667.81      9.63 o 
   3   1   7       26.30       24.25      0.75 o 
   4   1   7       21.04       19.69      0.88 o 
   5   1   7      293.63      293.52      3.65 o 
   6   1   7        2.42        4.07      1.08 o 
   7   1   7        0.17       -0.61      0.75 o 
  -8   2   7        0.05        0.59      2.04 o 
  -7   2   7        4.31        2.41      1.78 o 
  -6   2   7        1.68        1.39      1.07 o 
  -5   2   7        8.30        7.24      1.08 o 
  -4   2   7       42.53       46.03      1.76 o 
  -3   2   7        4.68        3.25      0.70 o 
  -2   2   7       70.49       85.83      1.58 o 
  -1   2   7      324.97      335.29      2.85 o 
   0   2   7      131.53      120.65      1.40 o 
   1   2   7      252.29      218.60      2.04 o 
   2   2   7     1345.86     1395.96     22.24 o 
   3   2   7      164.51      175.91      2.06 o 
   4   2   7      173.13      168.90      2.59 o 
   5   2   7       11.72       13.00      1.49 o 
   6   2   7        1.07       -0.13      0.77 o 
   7   2   7        1.51        2.69      1.16 o 
  -8   3   7        3.42        4.45      1.74 o 
  -7   3   7        0.58       -0.41      1.26 o 
  -6   3   7        0.71        0.55      1.19 o 
  -5   3   7        8.13        8.74      2.62 o 
  -4   3   7        0.35       -0.43      1.01 o 
  -3   3   7        3.62        1.98      1.58 o 
  -2   3   7     1207.34     1169.46      9.45 o 
  -1   3   7     1702.94     1717.64     40.36 o 
   0   3   7     1801.86     2010.35     12.35 o 
   1   3   7       35.63       52.11      0.99 o 
   2   3   7      102.97       95.28      1.79 o 
   3   3   7       15.14       13.71      1.46 o 
   4   3   7        6.71        4.00      0.87 o 
   5   3   7        8.90        5.52      0.96 o 
   6   3   7        0.00        0.13      1.07 o 
   7   3   7        3.02        3.09      1.49 o 
  -7   4   7        0.26        2.21      1.48 o 
  -6   4   7        3.41        4.11      2.49 o 
  -5   4   7        7.27        6.94      2.32 o 
  -4   4   7       26.25       25.13      1.76 o 
  -3   4   7       10.71       13.20      1.11 o 
  -2   4   7     2057.46     2083.42     13.08 o 
  -1   4   7      167.03      157.42      3.12 o 
   0   4   7      412.35      414.38      3.53 o 
   1   4   7       21.78       24.85      1.06 o 
   2   4   7      301.55      295.73      5.82 o 
   3   4   7       80.96       87.62      5.43 o 
   4   4   7       79.08       78.02      2.39 o 
   5   4   7        0.04        0.23      0.93 o 
   6   4   7        3.87        4.91      1.25 o 
   7   4   7        0.00        0.79      1.13 o 
  -7   5   7        1.61        3.62      1.78 o 
  -6   5   7        3.91        4.63      2.09 o 
  -5   5   7        0.00        0.23      1.15 o 
  -4   5   7        5.04        4.81      1.16 o 
  -3   5   7      296.19      300.41      4.54 o 
  -2   5   7       36.73       37.67      1.05 o 
  -1   5   7       23.27       24.27      1.05 o 
   0   5   7        2.99        1.63      0.60 o 
   1   5   7      124.37      140.71      1.87 o 
   2   5   7       40.50       35.58      1.66 o 
   3   5   7       81.15       84.57      2.58 o 
   4   5   7       30.43       34.24      2.05 o 
   5   5   7        6.64        6.60      1.29 o 
   6   5   7        4.63        3.69      1.92 o 
   7   5   7        3.94        6.35      2.13 o 
  -7   6   7        4.48        3.04      1.86 o 
  -6   6   7        0.20       -0.06      2.28 o 
  -5   6   7       32.87       29.81      2.43 o 
  -4   6   7        0.04        0.05      1.00 o 
  -3   6   7       10.38       19.19      1.73 o 
  -2   6   7      352.52      350.96      3.32 o 
  -1   6   7        0.02       -0.64      0.64 o 
   0   6   7       85.82       74.38      1.68 o 
   1   6   7      158.33      165.79      2.44 o 
   2   6   7       30.14       33.21      1.56 o 
   3   6   7       27.19       25.13      1.87 o 
   4   6   7       39.95       38.78      2.30 o 
   5   6   7        0.24       -0.80      1.04 o 
   6   6   7        1.35        1.24      2.26 o 
  -6   7   7        2.35        1.85      3.21 o 
  -5   7   7        0.90        1.82      1.52 o 
  -4   7   7        3.81        3.00      1.21 o 
  -3   7   7       92.85       88.93      3.01 o 
  -2   7   7       84.65       98.38      1.79 o 
  -1   7   7        0.00       -0.50      0.63 o 
   0   7   7       14.92       17.98      1.14 o 
   1   7   7       13.67       14.12      1.02 o 
   2   7   7        0.22       -0.59      0.59 o 
   3   7   7        4.64        5.70      1.67 o 
   4   7   7        2.42        2.64      1.30 o 
   5   7   7       11.15       10.95      1.75 o 
   6   7   7       34.24       38.68      2.69 o 
  -6   8   7        7.83        7.16      3.02 o 
  -5   8   7        8.01        9.89      2.13 o 
  -4   8   7        1.20        4.04      1.46 o 
  -3   8   7        4.86        3.63      1.38 o 
  -2   8   7        2.91        4.07      0.87 o 
  -1   8   7        5.81        6.36      0.98 o 
   0   8   7        4.40        2.53      0.92 o 
   1   8   7        0.28        0.91      0.77 o 
   2   8   7        1.41        0.77      0.99 o 
   3   8   7        3.88        2.92      1.44 o 
   4   8   7        3.18        3.24      1.47 o 
   5   8   7        0.36        2.01      1.53 o 
  -5   9   7        4.02        6.87      2.93 o 
  -4   9   7       12.50       12.39      1.94 o 
  -3   9   7        0.14        0.82      1.20 o 
  -2   9   7        1.95        3.05      1.10 o 
  -1   9   7        0.59       -0.07      0.95 o 
   0   9   7        6.44        5.37      1.08 o 
   1   9   7       16.06       14.11      1.31 o 
   2   9   7        7.70        3.85      1.21 o 
   3   9   7       31.93       37.73      2.74 o 
   4   9   7        2.45        3.71      1.66 o 
   5   9   7        0.39       -0.34      1.58 o 
  -4  10   7        1.37        2.34      2.39 o 
  -3  10   7        0.17       -0.72      2.10 o 
  -2  10   7       11.07       14.23      2.06 o 
  -1  10   7        2.68        1.49      1.11 o 
   0  10   7        4.19        5.60      1.23 o 
   1  10   7        2.34        1.70      1.08 o 
   2  10   7        4.87        5.34      1.67 o 
   3  10   7       15.24       16.59      2.03 o 
   4  10   7        6.35        4.26      2.00 o 
  -3  11   7        5.20        3.85      2.01 o 
  -2  11   7        0.15       -0.59      1.60 o 
  -1  11   7        1.92        1.28      1.15 o 
   0  11   7        5.45        4.02      1.59 o 
   1  11   7        0.42        1.04      1.15 o 
   2  11   7        1.04       -0.18      1.87 o 
  -8   0   8        3.78        5.60      2.03 o 
  -7   0   8       83.84       77.78      4.05 o 
  -6   0   8        2.03       -0.29      1.29 o 
  -5   0   8       17.87       19.77      2.08 o 
  -4   0   8      415.31      408.58      5.47 o 
  -3   0   8      808.90      800.89      9.05 o 
  -1   0   8     2361.04     2182.25     22.28 o 
   0   0   8     1359.09     1260.93     10.76 o 
   1   0   8        9.07        7.09      0.76 o 
   2   0   8      112.75      160.61      3.71 o 
   3   0   8      482.67      451.74      5.47 o 
   4   0   8      777.73      742.77      8.35 o 
   5   0   8      372.03      374.89      5.80 o 
   6   0   8        0.09       -0.28      1.04 o 
   7   0   8        8.37       10.55      1.56 o 
  -8   1   8        0.13       -0.12      1.22 o 
  -7   1   8        0.02        1.12      1.16 o 
  -6   1   8        0.24        0.00      1.31 o 
  -5   1   8       19.08       21.56      1.62 o 
  -4   1   8       45.76       51.31      1.46 o 
  -3   1   8      832.37      825.62      8.20 o 
  -2   1   8      471.10      446.08      5.60 o 
  -1   1   8      926.73      882.30      6.87 o 
   0   1   8      739.61      786.28      4.93 o 
   1   1   8      891.43      855.16      6.87 o 
   2   1   8       97.38       82.97      3.13 o 
   3   1   8       88.54       88.60      1.51 o 
   4   1   8     2043.79     1993.24     13.23 o 
   5   1   8      140.88      131.02      2.47 o 
   6   1   8        3.74        3.24      0.82 o 
   7   1   8       10.01       12.83      1.19 o 
  -8   2   8        0.03        0.20      1.26 o 
  -7   2   8        5.41        5.50      1.45 o 
  -6   2   8        2.53        1.01      1.16 o 
  -5   2   8       30.03       34.02      2.09 o 
  -4   2   8      252.60      291.33      4.72 o 
  -3   2   8        1.73        2.47      0.81 o 
  -2   2   8       27.74       22.27      0.81 o 
  -1   2   8     1554.17     1515.97     32.94 o 
   0   2   8       96.14       91.97      1.24 o 
   1   2   8        6.28        7.18      0.48 o 
   2   2   8     6703.22     6833.36    100.66 o 
   3   2   8      478.01      468.04      4.29 o 
   4   2   8      129.85      129.04      2.31 o 
   5   2   8       66.74       60.64      2.14 o 
   6   2   8       44.33       49.09      3.10 o 
   7   2   8        8.97        9.94      2.44 o 
  -8   3   8        0.07       -0.12      1.33 o 
  -7   3   8        0.89        0.69      1.36 o 
  -6   3   8       15.56       14.40      1.86 o 
  -5   3   8        3.70        4.18      1.12 o 
  -4   3   8        1.07        4.57      1.29 o 
  -3   3   8     1098.07     1069.68     13.62 o 
  -2   3   8     1947.08     1886.40     13.89 o 
  -1   3   8     2445.19     2509.73     19.25 o 
   0   3   8       27.69       22.24      0.70 o 
   1   3   8      175.38      146.78      1.72 o 
   2   3   8      641.12      622.12      8.12 o 
   3   3   8       28.89       33.11      3.09 o 
   4   3   8        5.26        3.43      1.08 o 
   5   3   8       33.97       35.49      1.73 o 
   6   3   8        1.47        2.41      0.98 o 
   7   3   8        0.18        2.09      1.17 o 
  -7   4   8        1.15        2.05      1.54 o 
  -6   4   8        1.78        1.67      3.14 o 
  -5   4   8        0.01        2.52      1.27 o 
  -4   4   8      111.97      125.90      3.05 o 
  -3   4   8      504.66      490.06      5.85 o 
  -2   4   8      367.84      376.44      2.90 o 
  -1   4   8     1566.71     1552.07     11.78 o 
   0   4   8      248.43      227.34      2.40 o 
   1   4   8       81.75       79.11      1.22 o 
   2   4   8       92.62       87.74      2.17 o 
   3   4   8       88.12       74.73      3.46 o 
   4   4   8       31.97       33.51      1.89 o 
   5   4   8       14.09       13.47      1.62 o 
   6   4   8       21.97       26.53      2.01 o 
   7   4   8        2.91        3.23      1.74 o 
  -7   5   8        0.87        4.52      1.74 o 
  -6   5   8        0.08       -0.57      2.56 o 
  -5   5   8       29.22       35.69      2.75 o 
  -4   5   8       65.46       77.38      4.30 o 
  -3   5   8       10.40       10.81      1.25 o 
  -2   5   8      502.08      510.13      4.20 o 
  -1   5   8       20.56       24.57      1.10 o 
   0   5   8      281.13      310.77      3.12 o 
   1   5   8      296.09      314.73      3.28 o 
   2   5   8       34.14       31.46      1.61 o 
   3   5   8        0.33       -0.05      0.90 o 
   4   5   8        2.67        1.90      1.04 o 
   5   5   8       16.35       12.57      2.12 o 
   6   5   8        0.07       -0.26      1.12 o 
   7   5   8        1.55        2.88      1.48 o 
  -7   6   8        4.20        5.16      3.66 o 
  -6   6   8        0.05       -0.06      1.53 o 
  -5   6   8       18.44       21.88      3.55 o 
  -4   6   8       10.22       12.40      1.58 o 
  -3   6   8      419.99      414.07      7.72 o 
  -2   6   8       89.24       77.23      1.59 o 
  -1   6   8      165.42      176.72      2.72 o 
   0   6   8      107.81      121.94      2.02 o 
   1   6   8      151.78      171.84      3.68 o 
   2   6   8       32.81       31.45      1.53 o 
   3   6   8       37.50       42.31      2.28 o 
   4   6   8        1.13        3.14      1.21 o 
   5   6   8       20.41       19.81      1.91 o 
   6   6   8        1.91        1.52      1.32 o 
  -6   7   8        1.97        1.71      2.13 o 
  -5   7   8        8.97       14.47      2.07 o 
  -4   7   8        7.57        6.91      1.42 o 
  -3   7   8      100.72       95.63      3.11 o 
  -2   7   8       12.33       10.97      0.86 o 
  -1   7   8        0.63        0.07      0.65 o 
   0   7   8       23.32       23.89      1.37 o 
   1   7   8        6.95        7.94      0.88 o 
   2   7   8       89.57       96.33      2.50 o 
   3   7   8       75.78       76.12      3.20 o 
   4   7   8       32.19       30.41      2.80 o 
   5   7   8        5.23        2.83      1.39 o 
   6   7   8        3.44        7.28      1.69 o 
  -6   8   8        0.02        0.16      3.20 o 
  -5   8   8        0.00        0.15      1.62 o 
  -4   8   8        1.26        0.69      1.29 o 
  -3   8   8       28.86       33.96      2.08 o 
  -2   8   8        5.53        5.84      0.90 o 
  -1   8   8        9.56        6.78      1.03 o 
   0   8   8       17.26       19.90      1.37 o 
   1   8   8       17.45       18.26      1.18 o 
   2   8   8        0.28        0.54      1.00 o 
   3   8   8       11.99        9.16      1.85 o 
   4   8   8        2.99        1.13      1.44 o 
   5   8   8        0.48        1.33      1.51 o 
  -5   9   8        0.00        0.06      1.81 o 
  -4   9   8        0.00       -0.32      2.12 o 
  -3   9   8        2.15        4.52      1.37 o 
  -2   9   8        0.01       -0.74      0.86 o 
  -1   9   8        5.02        3.62      1.60 o 
   0   9   8        7.40        7.59      1.15 o 
   1   9   8       12.63       14.45      1.37 o 
   2   9   8        7.77        5.12      1.25 o 
   3   9   8        9.29        7.86      1.75 o 
   4   9   8       17.09       18.32      2.23 o 
   5   9   8        0.05        0.15      1.62 o 
  -4  10   8        0.87        0.46      4.21 o 
  -3  10   8        0.05       -1.55      1.55 o 
  -2  10   8        0.26       -0.60      1.15 o 
  -1  10   8        2.21        0.17      1.21 o 
   0  10   8       15.14       14.94      2.02 o 
   1  10   8        0.63        1.33      1.25 o 
   2  10   8        2.10       -0.02      1.43 o 
   3  10   8       14.16       13.73      2.16 o 
   4  10   8        3.72        1.23      1.69 o 
  -3  11   8        0.00        0.17      1.88 o 
  -2  11   8        1.16        3.16      1.80 o 
  -1  11   8        1.81        3.41      1.20 o 
   0  11   8       13.28       14.70      1.63 o 
   1  11   8        5.47        7.27      1.34 o 
   2  11   8        0.33       -0.16      1.62 o 
  -8   1   9        0.10        0.85      1.31 o 
  -7   1   9       81.81       69.10      2.89 o 
  -6   1   9        0.89        0.14      1.36 o 
  -5   1   9       14.99       18.76      1.61 o 
  -4   1   9       45.46       45.77      1.29 o 
  -3   1   9        4.44        8.26      0.82 o 
  -2   1   9      141.93      142.34      2.00 o 
  -1   1   9      176.84      196.68      2.09 o 
   0   1   9      267.57      281.69      2.14 o 
   1   1   9       75.37       88.44      0.92 o 
   2   1   9      526.92      547.51      8.21 o 
   3   1   9       14.56       21.49      0.83 o 
   4   1   9       40.31       41.13      1.53 o 
   5   1   9        1.23        2.13      0.75 o 
   6   1   9       25.83       30.66      1.58 o 
   7   1   9        2.58        3.33      0.93 o 
  -8   2   9        0.08       -0.67      1.34 o 
  -7   2   9        0.38        3.25      1.31 o 
  -6   2   9       15.85       18.42      1.84 o 
  -5   2   9        0.82        1.46      1.08 o 
  -4   2   9       51.07       53.82      3.85 o 
  -3   2   9       23.50       30.83      1.67 o 
  -2   2   9        5.26        7.65      0.66 o 
  -1   2   9     1007.68     1108.86      8.94 o 
   0   2   9      160.47      155.26      1.64 o 
   1   2   9     1559.97     1697.83      9.76 o 
   2   2   9       24.31       31.08      1.62 o 
   3   2   9       42.02       40.57      1.81 o 
   4   2   9      109.08       92.08      2.22 o 
   5   2   9       58.07       60.17      2.31 o 
   6   2   9        7.09        6.29      1.73 o 
   7   2   9        1.97        3.00      1.05 o 
  -7   3   9        0.02       -0.06      1.30 o 
  -6   3   9        1.47       -1.18      1.18 o 
  -5   3   9       24.88       25.94      2.25 o 
  -4   3   9        2.10        5.14      1.42 o 
  -3   3   9      432.96      425.30      5.75 o 
  -2   3   9     3665.68     3861.97     30.92 o 
  -1   3   9      172.78      197.71      4.89 o 
   0   3   9      144.65      141.14      1.55 o 
   1   3   9      136.41      147.81      2.32 o 
   2   3   9       54.96       52.50      1.44 o 
   3   3   9      125.81       99.90      4.48 o 
   4   3   9      142.30      135.90      3.36 o 
   5   3   9       30.30       31.53      2.05 o 
   6   3   9       28.27       32.27      3.25 o 
   7   3   9        0.61        1.01      1.11 o 
  -7   4   9        2.12        3.98      3.32 o 
  -6   4   9        0.13        0.35      1.37 o 
  -5   4   9       23.82       19.11      2.18 o 
  -4   4   9       95.24       91.58      3.87 o 
  -3   4   9      101.79       91.94      2.25 o 
  -2   4   9      142.98      135.32      1.38 o 
  -1   4   9        2.90        3.60      0.64 o 
   0   4   9      287.85      319.84      3.25 o 
   1   4   9      392.50      392.56      3.42 o 
   2   4   9       20.85       21.49      1.29 o 
   3   4   9       17.88       22.79      1.74 o 
   4   4   9        7.46        7.22      1.79 o 
   5   4   9       18.48       13.71      1.46 o 
   6   4   9       10.04       11.04      2.10 o 
   7   4   9        0.16        0.18      1.55 o 
  -7   5   9        1.00        4.33      2.51 o 
  -6   5   9        3.49        0.15      1.67 o 
  -5   5   9        6.80        3.84      1.43 o 
  -4   5   9       40.19       40.90      2.22 o 
  -3   5   9        8.76       10.59      1.28 o 
  -2   5   9      101.61      117.04      1.74 o 
  -1   5   9        0.24        5.44      0.68 o 
   0   5   9       17.42       23.15      1.01 o 
   1   5   9       12.62       13.91      0.85 o 
   2   5   9        1.99        2.22      1.02 o 
   3   5   9       56.16       52.14      3.07 o 
   4   5   9        9.11        8.16      1.34 o 
   5   5   9       16.33       17.90      2.17 o 
   6   5   9        2.18        3.51      1.58 o 
   7   5   9        0.29        0.16      1.33 o 
  -7   6   9        3.08        3.83      1.91 o 
  -6   6   9        2.40        7.32      2.30 o 
  -5   6   9       14.92       21.18      2.16 o 
  -4   6   9       21.35       22.52      1.93 o 
  -3   6   9      118.66      114.76      4.08 o 
  -2   6   9      541.55      558.92      4.82 o 
  -1   6   9        1.61        3.45      0.79 o 
   0   6   9       49.28       54.96      1.55 o 
   1   6   9      104.88      113.86      2.80 o 
   2   6   9       25.79       27.74      1.51 o 
   3   6   9        3.84        2.82      1.18 o 
   4   6   9       16.13       14.91      1.67 o 
   5   6   9        1.58        3.31      1.66 o 
   6   6   9        2.99        4.74      2.30 o 
  -6   7   9        0.26        0.54      1.87 o 
  -5   7   9       20.55       20.42      2.30 o 
  -4   7   9       12.71        7.75      1.71 o 
  -3   7   9       45.83       36.92      2.29 o 
  -2   7   9        0.91        0.85      0.65 o 
  -1   7   9        0.01       -0.60      0.60 o 
   0   7   9      109.04      100.20      2.47 o 
   1   7   9        2.66        4.05      0.80 o 
   2   7   9      124.31      123.43      2.80 o 
   3   7   9      362.88      373.10      6.71 o 
   4   7   9        0.06        0.26      1.24 o 
   5   7   9        1.94        4.49      1.52 o 
   6   7   9        0.02       -1.06      1.35 o 
  -6   8   9        2.42        3.72      2.13 o 
  -5   8   9        4.89        4.37      1.96 o 
  -4   8   9        0.00        1.03      1.54 o 
  -3   8   9        6.06        7.93      1.38 o 
  -2   8   9        6.67        3.78      0.80 o 
  -1   8   9        6.00        5.72      1.00 o 
   0   8   9       59.06       53.77      1.95 o 
   1   8   9        0.72        1.46      0.86 o 
   2   8   9        7.95        9.83      1.34 o 
   3   8   9        0.25       -0.44      1.28 o 
   4   8   9       14.41        9.50      1.79 o 
   5   8   9        2.64        1.50      1.56 o 
  -5   9   9        4.06        5.43      2.46 o 
  -4   9   9        0.94        1.39      1.72 o 
  -3   9   9        0.14        0.32      1.21 o 
  -2   9   9        0.91        1.44      0.95 o 
  -1   9   9        0.07       -0.87      0.87 o 
   0   9   9        4.32        3.66      1.06 o 
   1   9   9       11.36        9.77      1.37 o 
   2   9   9        0.29        0.41      1.69 o 
   3   9   9       31.56       34.80      4.33 o 
   4   9   9        3.46        5.14      1.76 o 
  -4  10   9        0.00       -1.07      2.99 o 
  -3  10   9        7.30        4.69      1.84 o 
  -2  10   9        3.27        2.98      1.25 o 
  -1  10   9        5.87        0.89      1.10 o 
   0  10   9        4.16        3.11      1.18 o 
   1  10   9        6.46        8.46      1.29 o 
   2  10   9       18.21       18.59      2.14 o 
   3  10   9        1.13       -0.26      1.85 o 
  -2  11   9       15.63       15.70      2.22 o 
  -1  11   9        0.27        0.93      1.19 o 
   0  11   9        0.30       -0.55      1.13 o 
   1  11   9        7.57       10.61      1.38 o 
   2  11   9        0.03       -1.44      1.54 o 
  -8   0  10        0.22       -1.72      1.72 o 
  -7   0  10        9.05       11.13      2.34 o 
  -6   0  10        8.36        7.41      2.01 o 
  -5   0  10       10.42       12.10      2.00 o 
  -4   0  10       60.51       73.56      3.70 o 
  -3   0  10      343.12      308.27      6.30 o 
  -2   0  10      151.20      193.67      3.87 o 
  -1   0  10      560.88      604.84      7.18 o 
   0   0  10     1539.65     1452.05     12.48 o 
   1   0  10      642.36      708.18      8.09 o 
   2   0  10     6196.06     6430.74     87.86 o 
   3   0  10     1879.50     1840.10     25.85 o 
   4   0  10     1695.14     1693.05     20.65 o 
   5   0  10        3.15        2.18      1.04 o 
   6   0  10        2.14        0.59      1.21 o 
   7   0  10        2.50        2.82      2.50 o 
  -8   1  10        0.90        0.70      1.32 o 
  -7   1  10        0.00        0.06      1.20 o 
  -6   1  10        5.13        7.12      1.36 o 
  -5   1  10       52.42       54.95      2.51 o 
  -4   1  10        2.78        0.84      0.69 o 
  -3   1  10        0.44        3.82      0.56 o 
  -2   1  10     1141.51     1088.15      8.77 o 
  -1   1  10      511.22      456.50      4.87 o 
   0   1  10      917.13      895.04      5.66 o 
   1   1  10      182.58      204.70      1.87 o 
   2   1  10     1003.41      950.23      9.78 o 
   3   1  10        1.86        1.38      0.54 o 
   4   1  10      256.64      256.24      3.45 o 
   5   1  10       47.45       52.73      1.82 o 
   6   1  10        2.77        2.31      1.38 o 
   7   1  10        2.54        1.92      1.07 o 
  -8   2  10        0.01        0.48      1.38 o 
  -7   2  10       29.18       29.78      4.26 o 
  -6   2  10        1.93        2.61      1.65 o 
  -5   2  10        3.96        1.08      1.60 o 
  -4   2  10       30.15       33.43      2.82 o 
  -3   2  10      681.10      629.70      9.31 o 
  -2   2  10       84.04       88.03      1.40 o 
  -1   2  10     5736.12     5936.88     43.40 o 
   0   2  10     2214.08     2057.06     11.95 o 
   1   2  10     1413.67     1346.40      7.97 o 
   2   2  10        2.19        3.81      0.60 o 
   3   2  10      138.63      131.12      8.43 o 
   4   2  10     1118.84     1071.09     10.12 o 
   5   2  10       15.93       15.89      1.30 o 
   6   2  10       34.47       34.89      1.79 o 
   7   2  10        9.68       13.88      2.04 o 
  -7   3  10        0.13       -0.68      1.98 o 
  -6   3  10        0.39       -0.75      1.31 o 
  -5   3  10        0.72        0.67      1.19 o 
  -4   3  10      994.49     1021.83     21.82 o 
  -3   3  10       28.36       17.32      1.31 o 
  -2   3  10     2060.99     2077.36     12.95 o 
  -1   3  10        1.27        1.91      0.61 o 
   0   3  10        0.03        0.35      0.37 o 
   1   3  10      612.46      585.14      5.14 o 
   2   3  10        3.27        3.80      0.60 o 
   3   3  10        4.23       -0.31      3.25 o 
   4   3  10      701.71      668.61      7.30 o 
   5   3  10       51.73       57.32      2.47 o 
   6   3  10        0.37        0.41      0.96 o 
   7   3  10        0.05        0.03      1.13 o 
  -7   4  10        0.25       -0.89      1.47 o 
  -6   4  10        0.71        1.31      1.51 o 
  -5   4  10        4.31        6.28      1.59 o 
  -4   4  10        0.68        0.53      1.16 o 
  -3   4  10       40.11       45.20      1.99 o 
  -2   4  10        0.50        0.46      0.37 o 
  -1   4  10      113.73      162.46      2.10 o 
   0   4  10      104.52      119.71      1.72 o 
   1   4  10      106.82      108.37      1.64 o 
   2   4  10       19.72       22.63      1.84 o 
   3   4  10       64.51       60.42      2.45 o 
   4   4  10        2.43        1.37      0.99 o 
   5   4  10        2.14        2.65      1.04 o 
   6   4  10        1.61        2.24      1.18 o 
   7   4  10        0.65        1.94      1.24 o 
  -7   5  10        1.85        2.05      2.68 o 
  -6   5  10        7.85        7.97      2.05 o 
  -5   5  10        2.49        1.34      1.96 o 
  -4   5  10       48.47       55.17      2.90 o 
  -3   5  10      805.43      795.82     11.36 o 
  -2   5  10        2.95        5.10      0.65 o 
  -1   5  10       47.53       51.98      1.63 o 
   0   5  10      328.55      339.87      3.57 o 
   1   5  10       98.79       93.54      1.68 o 
   2   5  10      274.11      270.86      3.83 o 
   3   5  10        2.61        2.80      1.08 o 
   4   5  10       25.30       26.55      1.89 o 
   5   5  10       12.18       11.82      1.55 o 
   6   5  10       19.67       19.65      1.91 o 
   7   5  10        5.12        7.02      1.86 o 
  -7   6  10        0.42        0.85      1.74 o 
  -6   6  10       16.14       21.58      3.66 o 
  -5   6  10        0.79        2.45      1.78 o 
  -4   6  10       18.98       18.84      2.14 o 
  -3   6  10       50.49       63.50      2.46 o 
  -2   6  10      699.36      727.69      5.87 o 
  -1   6  10       37.62       40.82      1.66 o 
   0   6  10      121.63      116.34      2.04 o 
   1   6  10        5.22        5.23      0.76 o 
   2   6  10       13.39       13.97      1.30 o 
   3   6  10        5.94        4.88      1.29 o 
   4   6  10       12.95       13.57      1.64 o 
   5   6  10        0.55       -0.08      1.49 o 
   6   6  10        5.64        3.86      1.50 o 
  -6   7  10        3.31        2.60      1.96 o 
  -5   7  10        0.35       -0.27      1.79 o 
  -4   7  10        0.47        1.16      1.44 o 
  -3   7  10       66.47       71.37      2.60 o 
  -2   7  10       47.19       49.01      1.45 o 
  -1   7  10        0.43        1.39      0.67 o 
   0   7  10        9.30       12.31      1.11 o 
   1   7  10       57.96       60.88      2.30 o 
   2   7  10      186.87      193.07      3.73 o 
   3   7  10       19.39       22.32      2.04 o 
   4   7  10       10.86        9.54      1.65 o 
   5   7  10        2.52        3.04      1.45 o 
   6   7  10        0.13        1.60      1.48 o 
  -6   8  10        0.47        3.51      2.21 o 
  -5   8  10       24.33       25.88      3.21 o 
  -4   8  10        0.45       -0.17      1.58 o 
  -3   8  10        0.05       -0.74      1.05 o 
  -2   8  10       11.45       12.10      1.01 o 
  -1   8  10        1.70       -0.84      0.84 o 
   0   8  10        9.38       10.71      1.19 o 
   1   8  10        0.12       -0.56      0.82 o 
   2   8  10       54.15       52.39      2.29 o 
   3   8  10        0.02        3.68      1.48 o 
   4   8  10        0.93        1.51      1.49 o 
   5   8  10        1.64        3.08      1.58 o 
  -5   9  10        0.14        2.30      2.20 o 
  -4   9  10        0.00       -1.06      1.57 o 
  -3   9  10        7.13        5.78      1.35 o 
  -2   9  10        3.35        1.90      0.97 o 
  -1   9  10        0.01        0.01      0.96 o 
   0   9  10        0.00       -0.31      0.95 o 
   1   9  10        4.90        3.97      1.11 o 
   2   9  10        1.66        2.84      1.18 o 
   3   9  10        2.02        3.63      2.02 o 
   4   9  10        1.84        2.25      1.65 o 
  -4  10  10        1.69        3.99      2.55 o 
  -3  10  10        1.35        2.53      1.76 o 
  -2  10  10        0.30        1.98      1.24 o 
  -1  10  10        0.17        0.22      1.35 o 
   0  10  10       11.14        9.56      1.38 o 
   1  10  10        0.93       -0.78      1.02 o 
   2  10  10        7.69        9.63      1.81 o 
   3  10  10        0.81        1.43      1.95 o 
  -2  11  10        3.92        3.17      1.83 o 
  -1  11  10        0.02       -0.28      1.13 o 
   0  11  10        0.95       -0.48      1.63 o 
   1  11  10        0.04        0.23      1.14 o 
   2  11  10        0.29       -1.48      1.48 o 
  -8   1  11        0.92        0.70      2.71 o 
  -7   1  11       10.16        6.64      1.57 o 
  -6   1  11        0.30       -0.89      1.24 o 
  -5   1  11       25.22       28.81      2.10 o 
  -3   1  11       56.84       66.99      2.46 o 
  -2   1  11        2.97        7.59      0.55 o 
  -1   1  11     1071.11     1111.98      9.77 o 
   0   1  11       17.08       17.75      0.63 o 
   1   1  11      335.09      361.44      2.68 o 
   2   1  11       20.55       24.79      1.22 o 
   3   1  11       54.67       53.12      2.39 o 
   4   1  11      290.56      295.15      3.83 o 
   5   1  11        0.59       -0.49      0.86 o 
   6   1  11        0.27        1.58      1.27 o 
   7   1  11        0.74        0.08      0.97 o 
  -8   2  11        2.90        3.44      1.60 o 
  -7   2  11        9.46        7.71      1.69 o 
  -6   2  11        2.98        3.01      1.29 o 
  -5   2  11        3.62        1.40      1.21 o 
  -4   2  11      121.68      117.71      4.61 o 
  -3   2  11      101.67       94.78      1.82 o 
  -2   2  11      619.16      656.89      5.41 o 
  -1   2  11      655.43      696.67      6.12 o 
   0   2  11      277.88      302.82      2.52 o 
   1   2  11       63.32       58.46      1.02 o 
   2   2  11       66.58       60.71      1.21 o 
   3   2  11      228.14      206.50      5.90 o 
   4   2  11        0.93        4.36      0.99 o 
   5   2  11        6.27        5.12      0.96 o 
   6   2  11       46.24       48.20      2.59 o 
   7   2  11        6.27        6.94      1.31 o 
  -7   3  11        7.44        9.18      1.82 o 
  -6   3  11        4.04        6.35      2.38 o 
  -5   3  11       81.30       89.39      3.67 o 
  -4   3  11        8.80        7.33      1.30 o 
  -3   3  11       45.73       38.67      1.49 o 
  -2   3  11        0.93        1.63      0.38 o 
  -1   3  11      115.80      148.48      2.14 o 
   0   3  11        2.58        3.81      0.48 o 
   1   3  11      101.35       99.34      1.49 o 
   2   3  11       17.24       14.19      0.72 o 
   3   3  11        1.55       -2.00      3.00 o 
   4   3  11      412.66      406.63      5.30 o 
   5   3  11       16.88       14.50      1.35 o 
   6   3  11        0.29        1.35      1.10 o 
   7   3  11        0.97        2.34      1.19 o 
  -7   4  11        1.20       -0.85      1.55 o 
  -6   4  11        3.14        0.84      2.01 o 
  -5   4  11       36.31       39.01      2.94 o 
  -4   4  11      176.73      190.39      4.47 o 
  -3   4  11      186.03      189.32      3.34 o 
  -2   4  11      119.73      120.08      1.64 o 
  -1   4  11        0.05        0.15      0.47 o 
   0   4  11       14.59        7.50      0.60 o 
   1   4  11      101.73      111.68      1.82 o 
   2   4  11        4.10        4.93      0.84 o 
   3   4  11        8.26        5.73      1.62 o 
   4   4  11        9.18       10.25      1.53 o 
   5   4  11        0.05        1.16      1.06 o 
   6   4  11        2.84        3.78      1.95 o 
   7   4  11       20.34       27.33      3.98 o 
  -7   5  11        0.00        0.40      1.82 o 
  -6   5  11        3.90       -1.31      1.55 o 
  -5   5  11        4.84        4.02      1.73 o 
  -4   5  11      140.49      127.84      3.95 o 
  -3   5  11        6.86       10.74      1.47 o 
  -2   5  11      787.48      820.24      6.21 o 
  -1   5  11        3.15        2.43      0.73 o 
   0   5  11       15.56       22.79      1.13 o 
   1   5  11       60.47       63.18      1.46 o 
   2   5  11      177.15      184.67      3.19 o 
   3   5  11        0.67        0.42      0.96 o 
   4   5  11      118.60      110.46      3.17 o 
   5   5  11       13.39       12.54      1.59 o 
   6   5  11        0.84        1.64      1.25 o 
  -7   6  11        1.25        3.36      1.95 o 
  -6   6  11        2.07        4.34      2.21 o 
  -5   6  11        6.05        5.79      2.07 o 
  -4   6  11        0.15       -1.21      1.21 o 
  -3   6  11      146.64      135.43      3.24 o 
  -2   6  11        2.69        4.07      0.77 o 
  -1   6  11       67.01       66.38      1.98 o 
   0   6  11        0.48        0.63      0.67 o 
   1   6  11       21.22       18.01      1.11 o 
   2   6  11        0.21        0.75      0.88 o 
   3   6  11        7.99        4.13      1.27 o 
   4   6  11        0.09       -0.74      1.03 o 
   5   6  11        2.32        3.13      1.67 o 
   6   6  11        2.50        1.75      1.32 o 
  -6   7  11        1.76        2.12      1.95 o 
  -5   7  11        4.59        4.58      2.05 o 
  -4   7  11        3.77        4.17      1.97 o 
  -3   7  11       57.56       61.58      2.48 o 
  -2   7  11        5.69        8.84      0.82 o 
  -1   7  11       13.95       14.10      0.98 o 
   0   7  11       31.28       38.25      1.65 o 
   1   7  11        5.86        8.02      1.26 o 
   2   7  11       84.67       89.50      2.53 o 
   3   7  11      138.46      140.65      3.93 o 
   4   7  11        2.95        2.10      1.30 o 
   5   7  11        6.41        6.96      1.73 o 
   6   7  11        6.09        5.37      1.72 o 
  -5   8  11        0.43       -0.11      2.01 o 
  -4   8  11        2.75        0.72      1.85 o 
  -3   8  11        0.33        1.63      1.14 o 
  -2   8  11        1.68        0.77      0.85 o 
  -1   8  11       28.30       19.63      1.36 o 
   0   8  11       43.48       41.78      1.83 o 
   1   8  11       34.27       29.01      1.47 o 
   2   8  11      107.62      117.68      2.96 o 
   3   8  11       67.25       69.98      3.39 o 
   4   8  11        0.00        1.02      1.44 o 
   5   8  11        0.14        1.32      1.46 o 
  -5   9  11        0.00        4.32      2.31 o 
  -4   9  11        0.02       -0.26      2.93 o 
  -3   9  11        0.79        3.41      1.29 o 
  -2   9  11        3.35        3.84      1.02 o 
  -1   9  11        2.71       -0.49      1.00 o 
   0   9  11        2.49        4.25      1.10 o 
   1   9  11        1.20        0.02      0.98 o 
   2   9  11        0.86        2.11      1.26 o 
   3   9  11       23.04       26.29      2.49 o 
   4   9  11        0.02        1.25      1.58 o 
  -4  10  11        0.14        4.14      1.99 o 
  -3  10  11        0.49       -1.77      1.84 o 
  -2  10  11        0.11        1.12      1.21 o 
  -1  10  11        0.61        1.91      1.38 o 
   0  10  11       17.15       17.94      1.60 o 
   1  10  11        3.03        1.66      1.81 o 
   2  10  11        5.79        2.81      2.60 o 
   3  10  11        4.63        2.89      2.03 o 
  -2  11  11        0.20        2.24      1.71 o 
  -1  11  11        0.01        0.00      1.18 o 
   0  11  11        0.01        1.33      1.20 o 
   1  11  11        4.38        3.64      1.49 o 
   2  11  11        0.00       -0.09      1.66 o 
  -8   0  12       10.18        4.89      2.26 o 
  -7   0  12        4.99        4.71      2.09 o 
  -6   0  12       17.57       19.36      2.76 o 
  -5   0  12        1.04        0.91      1.50 o 
  -3   0  12      357.81      290.75      8.10 o 
  -2   0  12     1178.63     1071.48     14.93 o 
  -1   0  12     1701.21     1732.91     19.46 o 
   0   0  12      585.62      519.09      5.36 o 
   1   0  12    15551.40    16053.27    136.55 o 
   2   0  12       16.40       31.32      2.60 o 
   3   0  12      335.66      346.05     11.91 o 
   4   0  12       15.81       13.35      1.65 o 
   5   0  12        1.90        2.26      1.08 o 
   6   0  12       22.60       24.13      2.27 o 
   7   0  12       28.88       25.63      3.49 o 
  -8   1  12        4.49        2.24      1.50 o 
  -7   1  12        4.57        2.93      1.42 o 
  -6   1  12        6.78        7.92      2.38 o 
  -5   1  12        8.12       14.61      2.11 o 
  -3   1  12        4.10        5.26      0.71 o 
  -2   1  12      192.86      180.28      2.39 o 
  -1   1  12      343.26      322.82      4.61 o 
   0   1  12       22.50       18.40      0.58 o 
   1   1  12     1492.02     1568.74      9.20 o 
   2   1  12      883.32      823.04      6.58 o 
   3   1  12      637.74      583.34     11.80 o 
   4   1  12      222.13      220.46      3.27 o 
   5   1  12       36.82       40.50      1.80 o 
   6   1  12       34.82       37.63      1.88 o 
   7   1  12        8.47        8.62      1.30 o 
  -8   2  12        1.42       -0.61      1.42 o 
  -7   2  12        0.01        0.47      1.34 o 
  -6   2  12        1.51        2.97      1.36 o 
  -5   2  12       13.08       14.10      1.81 o 
  -3   2  12       49.25       51.75      1.33 o 
  -2   2  12      369.04      356.45      2.62 o 
  -1   2  12      339.57      355.74      4.25 o 
   0   2  12      283.97      267.14      4.56 o 
   1   2  12       88.54       71.15      1.09 o 
   2   2  12        0.22       -0.41      0.41 o 
   3   2  12        9.67        8.77      2.39 o 
   4   2  12      159.18      163.65      3.11 o 
   5   2  12        0.59        1.25      0.87 o 
   6   2  12        2.74        0.99      1.02 o 
   7   2  12        9.51       11.04      1.47 o 
  -7   3  12        0.17        1.03      1.54 o 
  -6   3  12        1.21        0.50      1.42 o 
  -5   3  12        5.45        5.02      1.64 o 
  -4   3  12       71.93       72.69      3.42 o 
  -3   3  12        0.84        1.12      0.57 o 
  -2   3  12      259.71      285.68      2.24 o 
  -1   3  12       11.34       25.23      0.99 o 
   0   3  12      104.57      110.09      1.58 o 
   1   3  12        3.10        1.72      0.47 o 
   2   3  12      231.00      221.26      2.48 o 
   3   3  12      446.65      427.67      9.46 o 
   4   3  12        3.92        3.95      1.00 o 
   5   3  12       14.08       15.34      1.39 o 
   6   3  12        4.29        5.11      1.18 o 
   7   3  12        1.94        0.84      1.13 o 
  -7   4  12        4.18        2.23      1.81 o 
  -6   4  12        9.82       17.75      5.37 o 
  -5   4  12       18.18       18.40      2.29 o 
  -4   4  12      709.40      715.13     11.28 o 
  -3   4  12       27.12       28.18      1.51 o 
  -2   4  12       74.98       85.29      1.43 o 
  -1   4  12      274.54      288.87      3.01 o 
   0   4  12      386.98      397.98      3.29 o 
   1   4  12      748.19      722.78      7.00 o 
   2   4  12        0.49        1.29      0.76 o 
   3   4  12      182.84      175.82      3.64 o 
   4   4  12      337.55      343.43      5.50 o 
   5   4  12       34.90       38.84      2.23 o 
   6   4  12       19.26       19.87      2.48 o 
   7   4  12       13.38       16.83      2.01 o 
  -7   5  12        1.24        1.03      1.83 o 
  -6   5  12       19.06       21.71      2.78 o 
  -5   5  12        0.05       -0.41      1.56 o 
  -4   5  12      139.35      138.39      3.73 o 
  -3   5  12      528.17      538.40      6.74 o 
  -2   5  12      662.64      637.66      5.17 o 
  -1   5  12        2.19        3.96      0.80 o 
   0   5  12       24.31       28.31      1.22 o 
   1   5  12       83.96       92.49      1.73 o 
   2   5  12      506.28      494.67      5.35 o 
   3   5  12       58.48       56.68      3.75 o 
   4   5  12       62.45       58.31      2.57 o 
   5   5  12       28.59       28.95      2.50 o 
   6   5  12        1.40        0.46      1.72 o 
  -6   6  12        1.03        0.70      1.87 o 
  -5   6  12        5.41        5.09      2.04 o 
  -4   6  12        7.04        7.91      1.72 o 
  -3   6  12        4.19        2.73      0.98 o 
  -2   6  12       28.53       26.79      1.14 o 
  -1   6  12        0.60        0.40      0.62 o 
   0   6  12       94.61       91.97      1.89 o 
   1   6  12       21.50       28.09      1.24 o 
   2   6  12        1.42        1.07      0.88 o 
   3   6  12        8.14        8.35      1.48 o 
   4   6  12        3.26        4.76      1.37 o 
   5   6  12       22.93       21.39      2.73 o 
   6   6  12        0.36        1.64      1.35 o 
  -6   7  12        8.96        9.04      2.41 o 
  -5   7  12        7.70        2.91      2.03 o 
  -4   7  12        3.50       -0.45      1.43 o 
  -3   7  12        5.92        5.48      1.29 o 
  -2   7  12        0.03        0.25      0.69 o 
  -1   7  12        0.03        0.57      0.72 o 
   0   7  12       12.33       16.63      1.25 o 
   1   7  12        9.33       10.93      1.00 o 
   2   7  12        4.50        5.18      1.17 o 
   3   7  12        7.70        7.76      1.57 o 
   4   7  12        2.28        1.52      1.32 o 
   5   7  12        0.21        1.75      1.38 o 
  -5   8  12        0.14        2.01      2.01 o 
  -4   8  12        2.19        0.57      1.85 o 
  -3   8  12        0.23       -0.57      1.01 o 
  -2   8  12       32.89       38.72      1.45 o 
  -1   8  12       59.53       57.40      3.03 o 
   0   8  12       84.28       90.03      2.36 o 
   1   8  12        3.67        4.51      1.03 o 
   2   8  12      133.66      131.77      3.51 o 
   3   8  12        1.61        4.17      1.54 o 
   4   8  12        3.24        4.79      1.64 o 
   5   8  12        0.09        0.72      1.54 o 
  -5   9  12        0.02        2.44      2.13 o 
  -4   9  12        2.56        0.62      2.77 o 
  -3   9  12       44.18       41.96      2.44 o 
  -2   9  12        6.16        3.61      1.00 o 
  -1   9  12       35.94       37.59      2.17 o 
   0   9  12        0.23        0.70      1.00 o 
   1   9  12        2.69        1.10      1.00 o 
   2   9  12        0.12        1.26      1.30 o 
   3   9  12       39.52       42.44      2.97 o 
   4   9  12        0.37       -0.38      1.54 o 
  -4  10  12        6.12       14.31      4.46 o 
  -3  10  12        2.70        2.55      2.38 o 
  -2  10  12        0.30        0.56      1.45 o 
  -1  10  12        0.19        1.86      1.14 o 
   0  10  12       21.60       21.01      1.62 o 
   1  10  12        0.63        1.32      1.10 o 
   2  10  12        0.33        2.36      1.57 o 
   3  10  12        0.38       -1.09      1.82 o 
  -2  11  12        0.01       -1.65      1.65 o 
  -1  11  12        3.74        3.67      1.30 o 
   0  11  12        1.97        0.05      1.20 o 
   1  11  12        0.01        1.11      1.94 o 
  -8   1  13        3.65        0.89      1.83 o 
  -7   1  13        0.03        0.09      1.28 o 
  -6   1  13        2.04        0.96      1.28 o 
  -5   1  13       10.91       11.40      1.73 o 
  -3   1  13      171.31      179.05      3.47 o 
  -2   1  13        0.33       -0.33      0.33 o 
  -1   1  13      184.82      174.32      5.12 o 
   0   1  13       42.70       43.88      0.84 o 
   1   1  13     1525.19     1587.95      9.38 o 
   2   1  13      156.44      169.71      2.09 o 
   3   1  13       48.27       47.71      3.56 o 
   4   1  13        5.25        4.42      0.90 o 
   5   1  13       14.01       14.28      1.28 o 
   6   1  13        0.51        0.13      0.93 o 
   7   1  13        9.68        7.99      1.32 o 
  -7   2  13        0.66       -2.10      3.03 o 
  -6   2  13        0.62       -0.01      1.24 o 
  -5   2  13      123.44      123.17      4.68 o 
  -4   2  13       13.41       14.84      1.88 o 
  -3   2  13       29.66       31.37      1.16 o 
  -2   2  13       24.87       31.62      0.66 o 
  -1   2  13      413.19      459.81      3.56 o 
   0   2  13      545.13      567.85      4.43 o 
   1   2  13      171.07      172.76      1.78 o 
   2   2  13       31.16       26.23      0.97 o 
   3   2  13      523.41      514.90     10.82 o 
   4   2  13      263.66      250.62      4.63 o 
   5   2  13        6.01        5.72      1.08 o 
   6   2  13        0.03        0.49      0.95 o 
   7   2  13        2.44        1.39      1.19 o 
  -7   3  13        0.09       -1.44      1.44 o 
  -6   3  13        1.64        2.23      1.41 o 
  -5   3  13       68.66       70.31      3.44 o 
  -4   3  13      262.65      279.95      6.76 o 
  -3   3  13       31.82       32.06      1.48 o 
  -2   3  13      144.63      181.47      1.88 o 
  -1   3  13      115.18       88.78      1.62 o 
   0   3  13       80.74       76.00      1.29 o 
   1   3  13       58.74       52.14      1.18 o 
   2   3  13        7.94       10.96      0.74 o 
   3   3  13      201.42      199.05      3.77 o 
   4   3  13        1.55        1.10      0.86 o 
   5   3  13       28.12       29.31      3.22 o 
   6   3  13       14.55       17.63      1.61 o 
   7   3  13       15.47       18.32      1.76 o 
  -7   4  13       15.35       20.48      3.15 o 
  -6   4  13       22.30       26.87      2.79 o 
  -5   4  13       22.13       22.19      3.78 o 
  -4   4  13        4.42        4.46      1.84 o 
  -3   4  13       30.60       33.61      2.13 o 
  -2   4  13      106.14      115.96      1.68 o 
  -1   4  13      141.95      153.52      2.12 o 
   0   4  13       66.42       59.45      1.37 o 
   1   4  13        5.51        7.24      0.88 o 
   2   4  13      158.19      153.06      2.66 o 
   3   4  13      251.65      232.02      4.26 o 
   4   4  13        0.48       -0.09      0.98 o 
   5   4  13        0.12        0.25      1.05 o 
   6   4  13        0.16        0.53      1.17 o 
   7   4  13        0.09       -0.95      1.25 o 
  -7   5  13        1.94        1.01      1.83 o 
  -6   5  13        1.09        0.79      2.42 o 
  -5   5  13       15.64       20.83      2.70 o 
  -4   5  13      119.42      130.79      3.63 o 
  -3   5  13      357.72      361.20      5.26 o 
  -2   5  13       93.16       89.56      1.90 o 
  -1   5  13        8.48       13.41      1.06 o 
   0   5  13       67.45       68.94      1.70 o 
   1   5  13       91.01       85.48      1.72 o 
   2   5  13      405.80      392.59      4.68 o 
   3   5  13        8.93       10.08      1.46 o 
   4   5  13       16.14       18.19      1.73 o 
   5   5  13        4.70        2.44      1.25 o 
   6   5  13        4.89        7.56      1.56 o 
  -6   6  13        0.17       -0.85      1.81 o 
  -5   6  13        1.58        6.04      2.07 o 
  -4   6  13       28.66       35.05      2.75 o 
  -3   6  13       36.89       36.16      2.03 o 
  -2   6  13       40.98       36.26      1.29 o 
  -1   6  13        3.89        0.21      0.64 o 
   0   6  13        2.79        2.03      0.71 o 
   1   6  13       81.87       88.53      1.89 o 
   2   6  13       57.18       60.51      2.14 o 
   3   6  13        0.64        0.50      1.16 o 
   4   6  13        0.32       -0.45      1.09 o 
   5   6  13       26.06       22.83      3.40 o 
   6   6  13        0.05       -0.60      1.26 o 
  -6   7  13        4.16        2.19      2.07 o 
  -5   7  13        4.09        2.04      2.15 o 
  -4   7  13        2.15        0.93      1.59 o 
  -3   7  13       79.14       70.08      2.78 o 
  -2   7  13       26.54       24.93      1.38 o 
  -1   7  13        0.27       -0.12      0.79 o 
   0   7  13        0.00       -0.77      0.77 o 
   1   7  13        0.05       -0.03      0.74 o 
   2   7  13       40.76       37.79      1.94 o 
   3   7  13        3.04        1.50      1.29 o 
   4   7  13        2.80       -0.18      1.30 o 
   5   7  13        4.12        1.72      2.02 o 
  -5   8  13        0.55        0.76      2.05 o 
  -4   8  13        1.44        1.38      1.60 o 
  -3   8  13       58.15       56.19      2.61 o 
  -2   8  13       28.95       30.42      1.41 o 
  -1   8  13        2.09        1.19      0.91 o 
   0   8  13       24.97       29.08      1.62 o 
   1   8  13       46.41       44.04      1.83 o 
   2   8  13        0.02        1.62      1.14 o 
   3   8  13        0.02       -1.16      1.57 o 
   4   8  13        4.57        3.30      1.63 o 
   5   8  13        4.77        4.71      1.73 o 
  -5   9  13        0.23        0.89      2.87 o 
  -4   9  13        5.34        7.25      2.65 o 
  -3   9  13       24.23       29.28      2.55 o 
  -2   9  13        0.02        1.11      0.95 o 
  -1   9  13        0.17       -0.24      1.35 o 
   0   9  13        1.11       -0.24      0.97 o 
   1   9  13        0.20       -0.92      0.92 o 
   2   9  13        6.27        7.24      2.27 o 
   3   9  13        1.51        1.51      1.75 o 
   4   9  13        0.20       -1.44      1.44 o 
  -3  10  13       12.76       13.80      2.53 o 
  -2  10  13        0.55        0.71      1.33 o 
  -1  10  13        0.27        1.07      1.15 o 
   0  10  13        5.81        2.39      1.78 o 
   1  10  13        0.10       -0.35      1.05 o 
   2  10  13        2.46        0.00      1.53 o 
   3  10  13        3.76        1.17      2.22 o 
  -2  11  13        0.13        1.89      1.80 o 
  -1  11  13        5.15        5.24      1.35 o 
   0  11  13        0.32        0.48      1.19 o 
   1  11  13        0.03        0.46      1.57 o 
  -8   0  14        0.92       -0.67      2.08 o 
  -7   0  14        1.14        0.79      1.88 o 
  -6   0  14        0.01        1.24      1.76 o 
  -5   0  14       23.37       20.66      2.97 o 
  -3   0  14       65.06       42.13      2.10 o 
  -2   0  14     6781.42     6928.45     59.66 o 
  -1   0  14      585.34      560.07      6.52 o 
   0   0  14        0.86        1.93      0.57 o 
   1   0  14      148.75      124.35      2.13 o 
   2   0  14      461.34      423.06      5.61 o 
   3   0  14        5.00        4.44      3.25 o 
   4   0  14       38.40       40.68      2.56 o 
   5   0  14      249.50      241.94      5.09 o 
   6   0  14        0.59        1.64      1.35 o 
   7   0  14       15.51       18.33      3.81 o 
  -8   1  14        1.54        1.44      1.47 o 
  -7   1  14        0.03       -0.29      1.48 o 
  -6   1  14        1.42        1.52      1.28 o 
  -5   1  14       24.08       18.30      2.09 o 
  -3   1  14      233.36      240.86      3.63 o 
  -2   1  14      371.11      394.76      3.07 o 
  -1   1  14       12.42       25.11      0.79 o 
   0   1  14      193.64      174.12      1.88 o 
   1   1  14       36.88       43.46      0.94 o 
   2   1  14      254.02      257.01      3.97 o 
   3   1  14      196.82      172.48      6.01 o 
   4   1  14      178.45      163.69      2.93 o 
   5   1  14        2.39        2.72      0.96 o 
   6   1  14        3.04        5.45      1.19 o 
   7   1  14        1.20        0.24      1.16 o 
  -7   2  14        2.12        2.20      1.58 o 
  -6   2  14        1.19        2.24      1.46 o 
  -5   2  14       20.34       21.45      2.30 o 
  -4   2  14      795.17      815.51     13.41 o 
  -3   2  14       77.16       80.36      1.69 o 
  -2   2  14       53.19       42.14      1.13 o 
  -1   2  14       69.44       61.63      1.15 o 
   0   2  14        3.86        2.89      0.44 o 
   1   2  14     3459.68     3574.61     19.05 o 
   2   2  14       99.07       89.31      1.60 o 
   3   2  14     1020.64     1017.70     12.68 o 
   4   2  14       28.61       27.03      1.96 o 
   5   2  14       18.67       17.46      1.49 o 
   6   2  14        3.31        5.04      1.15 o 
   7   2  14       26.16       27.50      1.93 o 
  -7   3  14        0.93        2.93      1.73 o 
  -6   3  14        7.32        6.98      1.79 o 
  -5   3  14       29.34       24.33      2.55 o 
  -4   3  14      471.53      479.48      9.54 o 
  -3   3  14       31.91       28.71      1.45 o 
  -2   3  14        0.14        2.25      1.23 o 
  -1   3  14      274.47      261.14      2.94 o 
   0   3  14      199.91      189.82      2.02 o 
   1   3  14        1.71        0.89      0.49 o 
   2   3  14      551.76      509.91      4.51 o 
   3   3  14      489.88      471.08      5.84 o 
   4   3  14       98.75       88.14      2.48 o 
   5   3  14       10.52       13.08      1.40 o 
   6   3  14        4.76        9.08      1.36 o 
   7   3  14        0.55        1.76      1.21 o 
  -7   4  14        3.08        3.42      2.94 o 
  -6   4  14        3.66        3.83      1.67 o 
  -5   4  14       25.80       24.76      2.74 o 
  -4   4  14       71.09       73.26      3.82 o 
  -3   4  14       78.19       84.39      2.54 o 
  -2   4  14       18.17       16.66      0.81 o 
  -1   4  14      197.10      187.86      2.40 o 
   0   4  14       17.62       21.77      1.00 o 
   1   4  14       19.74       17.12      0.93 o 
   2   4  14        1.20        3.11      0.79 o 
   3   4  14      255.37      244.38      4.47 o 
   4   4  14       13.44       13.10      1.67 o 
   5   4  14        5.67        4.83      1.65 o 
   6   4  14        0.02        0.02      1.21 o 
  -7   5  14        0.03       -2.17      3.21 o 
  -6   5  14       20.16       16.67      3.87 o 
  -5   5  14       10.77       12.79      3.09 o 
  -4   5  14        8.51        7.20      2.25 o 
  -3   5  14       37.00       41.43      2.07 o 
  -2   5  14       83.41       65.11      1.45 o 
  -1   5  14      119.22      135.75      2.73 o 
   0   5  14      308.17      313.92      3.63 o 
   1   5  14      140.50      151.42      2.26 o 
   2   5  14        0.35        1.23      0.86 o 
   3   5  14      685.78      676.90      8.67 o 
   4   5  14        4.53        7.67      1.36 o 
   5   5  14        1.51        2.98      1.52 o 
   6   5  14       20.53       24.65      2.16 o 
  -6   6  14       10.71        8.60      2.55 o 
  -5   6  14        2.86        5.50      2.18 o 
  -4   6  14        4.07        7.14      1.73 o 
  -3   6  14        4.39        4.29      1.16 o 
  -2   6  14        4.90        3.84      0.73 o 
  -1   6  14       18.65       26.45      1.22 o 
   0   6  14        4.86        4.02      0.79 o 
   1   6  14      329.69      343.92      3.72 o 
   2   6  14      225.42      214.46      4.46 o 
   3   6  14       31.92       28.35      2.15 o 
   4   6  14        0.42       -1.12      1.12 o 
   5   6  14        5.93        5.94      1.58 o 
   6   6  14        2.73        4.54      1.51 o 
  -6   7  14        0.01        0.04      1.86 o 
  -5   7  14        1.84        2.43      2.16 o 
  -4   7  14       19.10       16.41      2.91 o 
  -3   7  14        2.11        3.81      1.23 o 
  -2   7  14       51.18       44.19      1.53 o 
  -1   7  14      147.00      139.56      2.66 o 
   0   7  14        9.85        7.72      1.05 o 
   1   7  14        4.34        4.86      0.90 o 
   2   7  14       20.74       20.89      1.76 o 
   3   7  14       13.93       11.49      1.68 o 
   4   7  14        0.37        1.24      1.38 o 
   5   7  14        0.47        3.55      1.54 o 
  -5   8  14        0.37       -0.72      1.94 o 
  -4   8  14        0.52        0.86      1.95 o 
  -3   8  14       10.47       11.41      1.59 o 
  -2   8  14        9.69       11.35      1.16 o 
  -1   8  14        6.91        8.17      1.13 o 
   0   8  14        6.47        5.07      1.08 o 
   1   8  14       23.77       26.61      1.70 o 
   2   8  14       83.25       86.91      3.63 o 
   3   8  14        1.79        2.12      1.49 o 
   4   8  14        0.45       -1.37      1.37 o 
   5   8  14       10.07        7.16      1.90 o 
  -4   9  14        0.01        6.35      2.39 o 
  -3   9  14       11.18        9.49      1.96 o 
  -2   9  14        0.79        1.06      1.01 o 
  -1   9  14        6.34        4.34      1.15 o 
   0   9  14        0.76       -0.14      1.06 o 
   1   9  14        0.14        0.12      0.99 o 
   2   9  14       13.31       12.87      1.84 o 
   3   9  14        0.40       -0.60      1.48 o 
   4   9  14        0.09        2.20      1.71 o 
  -3  10  14        1.31        0.95      2.08 o 
  -2  10  14        1.85       -0.55      1.42 o 
  -1  10  14        0.10       -1.04      1.04 o 
   0  10  14       13.88       10.96      1.44 o 
   1  10  14        0.64        0.04      1.10 o 
   2  10  14        2.22       -1.82      1.82 o 
   3  10  14        1.23       -0.47      2.33 o 
  -1  11  14        0.04       -1.13      1.13 o 
   0  11  14        0.61       -0.25      1.22 o 
   1  11  14        2.54        1.72      1.37 o 
  -7   1  15        0.83        1.60      1.47 o 
  -6   1  15        1.59        1.87      2.59 o 
  -5   1  15        3.60        5.38      1.63 o 
  -4   1  15        0.44        0.75      1.34 o 
  -3   1  15       10.91        7.60      0.93 o 
  -2   1  15      212.36      241.57      2.40 o 
  -1   1  15        5.41       14.93      0.62 o 
   0   1  15      184.75      188.87      2.03 o 
   1   1  15      103.54      106.88      1.41 o 
   2   1  15      276.81      296.84      3.08 o 
   3   1  15       44.32       42.44      2.24 o 
   4   1  15        4.33        1.00      0.81 o 
   5   1  15        2.51        1.58      0.94 o 
   6   1  15        5.16        4.62      1.39 o 
   7   1  15       32.88       31.00      2.60 o 
  -7   2  15        0.22        0.71      1.79 o 
  -6   2  15        3.63        4.32      1.58 o 
  -5   2  15      221.18      226.24      6.11 o 
  -4   2  15      101.88      105.86      4.09 o 
  -3   2  15        2.56        1.56      0.72 o 
  -2   2  15        3.30        2.28      0.40 o 
  -1   2  15        9.21       12.22      0.65 o 
   0   2  15      376.49      374.24      2.82 o 
   1   2  15       82.84       89.24      1.38 o 
   2   2  15       21.57       25.64      1.05 o 
   3   2  15        7.40        6.26      1.07 o 
   4   2  15       21.96       18.52      1.40 o 
   5   2  15       24.66       25.19      1.70 o 
   6   2  15       15.54       19.98      1.88 o 
   7   2  15        0.21        1.19      1.14 o 
  -7   3  15        1.22        3.13      1.82 o 
  -6   3  15        0.07       -1.20      1.20 o 
  -5   3  15       90.84       77.94      5.64 o 
  -4   3  15       27.50       27.48      2.78 o 
  -3   3  15       33.55       36.94      1.46 o 
  -2   3  15        0.07       -0.38      0.38 o 
  -1   3  15        3.91        4.28      0.63 o 
   0   3  15       35.37       29.80      0.98 o 
   1   3  15      190.66      193.77      2.62 o 
   2   3  15      259.99      247.12      3.10 o 
   3   3  15      193.10      199.61      3.60 o 
   4   3  15       33.43       22.36      1.58 o 
   5   3  15       14.67       13.77      1.47 o 
   6   3  15       13.23       14.16      2.13 o 
   7   3  15        0.91        1.14      1.18 o 
  -7   4  15        0.33       -1.39      1.57 o 
  -6   4  15        0.03       -0.52      1.65 o 
  -5   4  15        7.55        5.81      1.94 o 
  -4   4  15       30.93       37.30      4.95 o 
  -3   4  15      108.17       95.95      2.47 o 
  -2   4  15       49.11       45.01      1.22 o 
  -1   4  15       24.91       19.91      1.05 o 
   0   4  15        2.70        1.50      0.72 o 
   1   4  15       87.68       90.22      2.18 o 
   2   4  15      158.74      157.55      2.71 o 
   3   4  15       91.22      106.58      3.10 o 
   4   4  15       10.79       11.10      1.43 o 
   5   4  15       67.50       63.78      2.78 o 
   6   4  15        0.43       -0.23      1.24 o 
  -7   5  15        3.43        3.45      2.00 o 
  -6   5  15        0.88        0.41      1.77 o 
  -5   5  15        1.50        0.77      1.82 o 
  -4   5  15        3.18        3.80      1.53 o 
  -3   5  15       13.38       15.06      1.40 o 
  -2   5  15        2.92        1.51      0.84 o 
  -1   5  15       15.40       18.68      1.26 o 
   0   5  15       64.09       58.68      1.73 o 
   1   5  15        5.41        4.21      0.85 o 
   2   5  15       84.46       90.36      2.27 o 
   3   5  15        4.56        7.90      1.43 o 
   4   5  15       11.25        6.50      1.48 o 
   5   5  15        0.05        2.72      1.29 o 
   6   5  15       11.99       14.17      2.93 o 
  -6   6  15        9.03       10.57      2.69 o 
  -5   6  15        2.24       -0.25      1.95 o 
  -4   6  15       32.77       28.12      2.76 o 
  -3   6  15        3.08        3.06      1.17 o 
  -2   6  15       35.90       37.53      1.34 o 
  -1   6  15        8.65        5.12      0.79 o 
   0   6  15        1.46        2.07      0.85 o 
   1   6  15      299.09      309.57      3.52 o 
   2   6  15      247.71      247.87      3.90 o 
   3   6  15       11.82       11.54      1.75 o 
   4   6  15        6.40        5.62      1.46 o 
   5   6  15        3.23        3.72      1.46 o 
   6   6  15        2.62        3.25      2.28 o 
  -6   7  15        3.20        0.81      2.33 o 
  -5   7  15        2.83        4.83      2.50 o 
  -4   7  15       22.50       24.73      3.33 o 
  -3   7  15      241.95      246.24      5.84 o 
  -2   7  15       39.61       30.59      1.35 o 
  -1   7  15       12.09       12.11      1.15 o 
   0   7  15      102.42      103.01      2.95 o 
   1   7  15        3.49        3.50      0.86 o 
   2   7  15        3.20        1.28      1.08 o 
   3   7  15       29.11       28.92      2.32 o 
   4   7  15        0.58        0.22      1.43 o 
   5   7  15        3.60        5.65      1.75 o 
  -5   8  15        0.00        0.69      3.59 o 
  -4   8  15       25.93       25.33      3.88 o 
  -3   8  15        2.79        1.95      1.23 o 
  -2   8  15        7.90        5.51      1.18 o 
  -1   8  15        0.83       -0.35      0.92 o 
   0   8  15       19.74       19.45      1.45 o 
   1   8  15        0.13       -0.89      0.89 o 
   2   8  15        2.27        2.52      1.21 o 
   3   8  15        3.65        2.19      1.56 o 
   4   8  15        1.38        1.58      1.90 o 
  -4   9  15        2.56        7.90      2.51 o 
  -3   9  15       14.13       15.30      2.51 o 
  -2   9  15        8.03        5.71      1.13 o 
  -1   9  15       36.58       33.13      2.07 o 
   0   9  15        8.32        5.52      1.21 o 
   1   9  15        0.00        0.18      1.03 o 
   2   9  15        5.29        4.92      1.55 o 
   3   9  15        5.21        6.38      1.79 o 
   4   9  15        2.62        1.94      1.72 o 
  -3  10  15        0.39       -2.15      2.18 o 
  -2  10  15        0.01        0.26      1.39 o 
  -1  10  15        3.80        3.45      1.25 o 
   0  10  15        1.16       -0.34      1.11 o 
   1  10  15        1.65        1.41      1.13 o 
   2  10  15        1.94        3.00      1.73 o 
  -1  11  15        6.57        4.77      1.91 o 
   0  11  15        0.01        2.20      1.29 o 
  -7   0  16        1.20       -1.81      2.11 o 
  -6   0  16        8.31        9.83      2.57 o 
  -5   0  16      115.93      124.20      6.34 o 
  -4   0  16       17.47       17.99      3.01 o 
  -3   0  16        8.51       11.04      1.50 o 
  -2   0  16      412.87      439.24      5.61 o 
  -1   0  16       56.03       51.48      1.85 o 
   0   0  16      103.88       99.82      2.47 o 
   1   0  16      530.54      527.34      5.75 o 
   2   0  16       52.97       65.54      2.22 o 
   3   0  16       24.33       26.60      3.21 o 
   4   0  16       76.69       78.72      3.34 o 
   5   0  16       75.34       72.12      3.59 o 
   6   0  16        7.84        9.72      1.89 o 
   7   0  16        9.55       10.07      3.23 o 
  -7   1  16        2.01        3.09      1.70 o 
  -6   1  16        0.58       -0.09      1.32 o 
  -5   1  16      176.48      180.26      5.40 o 
  -4   1  16      296.22      324.77     11.42 o 
  -3   1  16      330.24      338.19      4.51 o 
  -2   1  16       73.83       99.41      1.49 o 
  -1   1  16      369.37      366.70      2.82 o 
   0   1  16     2399.51     2374.69     12.62 o 
   1   1  16       52.07       34.43      0.96 o 
   2   1  16        2.07        0.73      0.54 o 
   3   1  16      112.49      114.64      2.47 o 
   4   1  16       53.43       60.72      2.18 o 
   5   1  16        2.13        0.94      0.98 o 
   6   1  16       14.79       21.38      1.73 o 
   7   1  16        0.89        2.55      1.21 o 
  -7   2  16       12.91       12.68      2.15 o 
  -6   2  16        2.15        3.70      1.54 o 
  -5   2  16      234.62      239.43      7.57 o 
  -4   2  16      102.98       94.88      7.91 o 
  -3   2  16       23.03       19.58      1.28 o 
  -2   2  16      777.13      786.15      5.65 o 
  -1   2  16      353.61      343.02      2.97 o 
   0   2  16      703.76      687.90      4.46 o 
   1   2  16      512.03      483.37      3.50 o 
   2   2  16      329.49      324.69      3.49 o 
   3   2  16        8.98        7.11      1.08 o 
   4   2  16       64.12       61.21      2.23 o 
   5   2  16       92.28       92.89      2.72 o 
   6   2  16       39.96       40.18      2.25 o 
   7   2  16        0.18       -0.66      1.15 o 
  -7   3  16        3.86        2.66      1.81 o 
  -6   3  16        0.81        0.97      1.56 o 
  -5   3  16        2.79        2.42      1.74 o 
  -4   3  16       25.02       27.75      2.73 o 
  -3   3  16       29.20       29.54      1.70 o 
  -2   3  16        6.50        6.00      0.55 o 
  -1   3  16        4.58        2.54      0.59 o 
   0   3  16      324.08      330.99      3.46 o 
   1   3  16     1271.74     1273.03      8.49 o 
   2   3  16        8.71        8.23      0.86 o 
   3   3  16      561.64      517.70      6.48 o 
   4   3  16       26.40       26.82      1.74 o 
   5   3  16        0.70        1.78      1.03 o 
   6   3  16       19.49       19.57      1.78 o 
  -7   4  16        0.49       -1.48      1.68 o 
  -6   4  16        3.96        3.44      1.79 o 
  -5   4  16       79.51       74.24      6.70 o 
  -4   4  16       16.21       12.03      1.86 o 
  -3   4  16        7.19        8.08      0.95 o 
  -2   4  16       13.48       14.82      0.83 o 
  -1   4  16      166.10      180.44      2.74 o 
   0   4  16        1.61        1.21      0.66 o 
   1   4  16      401.45      404.87      3.97 o 
   2   4  16      165.47      170.63      2.91 o 
   3   4  16      434.39      397.27      6.07 o 
   4   4  16       34.27       29.30      2.16 o 
   5   4  16       15.25       14.35      1.65 o 
   6   4  16        0.70        0.14      1.27 o 
  -7   5  16        4.26        4.40      2.10 o 
  -6   5  16        0.16        2.02      1.86 o 
  -5   5  16        0.01        2.46      1.83 o 
  -4   5  16        2.64        1.37      1.86 o 
  -3   5  16        7.69       10.60      1.26 o 
  -2   5  16        7.82       12.11      0.86 o 
  -1   5  16        3.73        1.04      0.62 o 
   0   5  16       18.28       19.00      1.08 o 
   1   5  16       25.51       24.44      1.18 o 
   2   5  16       16.30       17.74      1.36 o 
   3   5  16        1.23        2.42      1.24 o 
   4   5  16        2.82        3.29      1.27 o 
   5   5  16        3.91        2.18      1.75 o 
   6   5  16        0.44        0.63      1.26 o 
  -6   6  16        0.01       -1.70      1.95 o 
  -5   6  16       12.13       14.57      2.76 o 
  -4   6  16        5.14        1.74      1.57 o 
  -3   6  16       20.94       16.42      1.45 o 
  -2   6  16       11.62       19.69      1.08 o 
  -1   6  16      151.98      146.15      2.49 o 
   0   6  16       36.14       36.95      1.60 o 
   1   6  16      259.18      249.21      3.14 o 
   2   6  16       92.17      104.08      2.65 o 
   3   6  16      178.63      180.92      4.38 o 
   4   6  16        1.84        1.82      1.28 o 
   5   6  16       20.81       24.79      2.55 o 
  -6   7  16        0.05       -1.70      2.26 o 
  -5   7  16       19.34       12.64      4.57 o 
  -4   7  16        0.46        1.85      2.15 o 
  -3   7  16      145.65      139.61      4.38 o 
  -2   7  16        0.30        0.87      0.77 o 
  -1   7  16        0.27       -0.69      0.81 o 
   0   7  16        7.90        7.56      1.08 o 
   1   7  16        1.46        1.08      0.82 o 
   2   7  16        7.03        7.24      1.42 o 
   3   7  16       56.66       49.95      2.93 o 
   4   7  16       18.41       16.63      2.01 o 
   5   7  16        2.99        2.99      1.58 o 
  -5   8  16        2.32        5.62      2.45 o 
  -4   8  16        8.80        9.20      2.43 o 
  -3   8  16        0.07        1.82      1.34 o 
  -2   8  16        1.03        0.10      0.90 o 
  -1   8  16        6.71        4.04      1.05 o 
   0   8  16        1.38        2.34      0.98 o 
   1   8  16        0.01        0.79      0.94 o 
   2   8  16        2.55        1.06      1.11 o 
   3   8  16        0.13        0.71      1.52 o 
   4   8  16        0.51        0.04      1.56 o 
  -4   9  16       10.68       15.69      2.88 o 
  -3   9  16        0.22       -1.61      1.61 o 
  -2   9  16        1.77        3.28      1.14 o 
  -1   9  16       25.29       21.13      1.57 o 
   0   9  16        0.49       -0.19      1.03 o 
   1   9  16        5.98        3.83      1.16 o 
   2   9  16        0.54        0.46      1.54 o 
   3   9  16        0.05       -1.47      1.47 o 
  -3  10  16        3.15        1.05      2.14 o 
  -2  10  16        1.13        1.35      1.59 o 
  -1  10  16        2.19        0.93      1.20 o 
   0  10  16        0.00        0.41      1.12 o 
   1  10  16        3.44        2.32      1.35 o 
   2  10  16        0.10       -0.65      1.67 o 
  -7   1  17        0.50       -0.31      1.44 o 
  -6   1  17        0.07        1.84      2.81 o 
  -5   1  17      204.36      201.43     10.58 o 
  -4   1  17        6.73        9.49      1.85 o 
  -3   1  17       33.71       41.86      1.80 o 
  -2   1  17       84.28      104.81      1.59 o 
  -1   1  17        4.58        2.89      0.39 o 
   0   1  17      635.93      653.48      4.29 o 
   1   1  17       35.23       35.73      0.99 o 
   2   1  17       64.52       72.44      1.60 o 
   3   1  17       94.22       83.77      2.19 o 
   4   1  17       31.38       20.99      1.49 o 
   5   1  17        0.03       -0.08      0.94 o 
   6   1  17       10.09        7.95      1.44 o 
   7   1  17        2.40        1.95      1.27 o 
  -7   2  17        3.30        3.34      2.35 o 
  -6   2  17        0.26        1.95      1.58 o 
  -5   2  17        0.31        0.17      1.98 o 
  -4   2  17        0.84       -0.38      1.31 o 
  -3   2  17      147.38      163.45      3.17 o 
  -2   2  17      236.75      257.08      2.75 o 
  -1   2  17       35.63       31.52      1.14 o 
   0   2  17        1.89        2.15      0.48 o 
   1   2  17      122.65      110.40      1.48 o 
   2   2  17        0.35        0.16      0.56 o 
   3   2  17      149.56      141.85      3.04 o 
   4   2  17       13.46        9.93      1.22 o 
   5   2  17        0.94        0.24      1.01 o 
   6   2  17       16.99       21.10      1.86 o 
  -7   3  17        1.28        2.74      1.84 o 
  -6   3  17        0.10        0.59      1.60 o 
  -5   3  17      106.46      112.72      5.62 o 
  -4   3  17       12.13       13.51      2.14 o 
  -3   3  17        0.19        0.18      1.01 o 
  -2   3  17      119.48      117.84      1.77 o 
  -1   3  17       18.36       17.57      0.95 o 
   0   3  17      248.49      264.83      3.26 o 
   1   3  17      403.14      377.55      3.44 o 
   2   3  17       25.23       29.36      1.32 o 
   3   3  17       63.21       59.73      2.31 o 
   4   3  17       24.52       25.61      1.74 o 
   5   3  17        7.18        7.54      1.33 o 
   6   3  17        3.33        4.32      1.30 o 
  -7   4  17        6.36        7.93      2.26 o 
  -6   4  17        9.53        7.30      2.17 o 
  -5   4  17        0.11       -0.18      1.62 o 
  -4   4  17        0.89        0.71      1.28 o 
  -3   4  17       45.96       38.93      1.75 o 
  -2   4  17       47.92       45.43      1.36 o 
  -1   4  17       33.96       33.93      1.45 o 
   0   4  17       45.97       44.06      1.72 o 
   1   4  17      492.39      470.43      4.47 o 
   2   4  17      395.34      384.97      5.26 o 
   3   4  17       47.44       52.45      2.59 o 
   4   4  17        2.62        2.17      1.17 o 
   5   4  17        4.35        2.10      1.27 o 
   6   4  17        0.02        0.58      1.34 o 
  -6   5  17        7.73        5.44      2.16 o 
  -5   5  17        1.01        1.81      1.87 o 
  -4   5  17        0.31        0.11      1.36 o 
  -3   5  17        0.33        0.71      1.03 o 
  -2   5  17       26.97       17.67      1.05 o 
  -1   5  17       12.81       10.67      0.91 o 
   0   5  17        0.01       -0.57      0.66 o 
   1   5  17        9.43        9.63      0.92 o 
   2   5  17        2.35        3.25      1.01 o 
   3   5  17       15.22       14.45      1.68 o 
   4   5  17        0.47        0.10      1.13 o 
   5   5  17        3.65        5.64      1.48 o 
   6   5  17        4.58        5.10      1.54 o 
  -6   6  17        3.56        0.28      3.26 o 
  -5   6  17        0.19        1.17      2.07 o 
  -4   6  17        0.12        0.94      1.54 o 
  -3   6  17       35.20       27.62      2.50 o 
  -2   6  17        0.43        0.56      0.71 o 
  -1   6  17       93.97       90.51      2.17 o 
   0   6  17       30.33       24.59      1.39 o 
   1   6  17        0.09        0.99      0.81 o 
   2   6  17      336.66      334.28      4.67 o 
   3   6  17       11.50       13.06      1.94 o 
   4   6  17        7.93        7.84      2.39 o 
   5   6  17       16.49       15.20      2.02 o 
  -6   7  17        7.94       10.77      3.04 o 
  -5   7  17        1.40        3.10      2.45 o 
  -4   7  17       29.95       30.47      3.75 o 
  -3   7  17       10.85        6.76      1.49 o 
  -2   7  17       10.40        8.44      1.07 o 
  -1   7  17        0.21       -0.80      0.80 o 
   0   7  17        1.11        1.21      0.90 o 
   1   7  17       43.27       42.55      1.63 o 
   2   7  17        6.83        6.42      1.34 o 
   3   7  17        0.30       -0.32      1.37 o 
   4   7  17        0.26       -0.74      1.39 o 
   5   7  17        0.06        0.09      1.45 o 
  -5   8  17        0.31        2.82      2.31 o 
  -4   8  17       24.07       34.73      4.24 o 
  -3   8  17        1.70        1.03      1.37 o 
  -2   8  17       23.50       22.34      1.53 o 
  -1   8  17        0.00       -0.92      0.92 o 
   0   8  17        1.00        0.27      0.96 o 
   1   8  17        0.87       -0.39      1.06 o 
   2   8  17        0.11        1.54      1.18 o 
   3   8  17        4.91        3.58      1.65 o 
   4   8  17        1.24        1.37      1.59 o 
  -4   9  17        2.10        8.25      6.52 o 
  -3   9  17        9.59        7.58      2.23 o 
  -2   9  17        1.15        0.79      1.09 o 
  -1   9  17       11.86        8.74      1.30 o 
   0   9  17        2.49        2.82      1.12 o 
   1   9  17        0.12       -0.10      1.05 o 
   2   9  17        1.47        0.46      2.04 o 
   3   9  17        0.04       -1.57      1.57 o 
  -3  10  17        5.36        6.87      3.65 o 
  -2  10  17        0.26        1.36      1.45 o 
  -1  10  17        0.17        0.55      1.19 o 
   0  10  17        0.09        1.25      1.20 o 
   1  10  17        1.01       -0.10      1.88 o 
   2  10  17        7.92        9.17      2.25 o 
  -7   0  18        6.71        7.32      2.86 o 
  -6   0  18       41.92       29.92      4.03 o 
  -5   0  18     1079.69     1144.38     25.85 o 
  -4   0  18        2.75        3.01      2.06 o 
  -3   0  18       37.50       28.87      2.87 o 
  -2   0  18       73.53       81.46      2.19 o 
  -1   0  18      527.06      447.48      4.77 o 
   0   0  18      319.36      301.94      5.23 o 
   1   0  18      321.21      334.41      4.30 o 
   2   0  18     1315.47     1318.08     14.37 o 
   3   0  18      130.69      121.33      4.62 o 
   4   0  18       13.82       12.10      1.93 o 
   5   0  18        5.15        2.46      1.41 o 
   6   0  18      167.53      181.57      5.66 o 
  -7   1  18        1.30        2.09      1.65 o 
  -6   1  18       25.87       19.92      2.71 o 
  -5   1  18       82.15       77.35      4.72 o 
  -4   1  18        4.34        5.73      1.69 o 
  -3   1  18      208.02      212.35      3.58 o 
  -2   1  18        2.11        0.34      0.58 o 
  -1   1  18       15.16       15.22      0.77 o 
   0   1  18      606.25      620.90      4.62 o 
   1   1  18      508.67      458.22      3.65 o 
   2   1  18       46.53       43.85      1.48 o 
   3   1  18      123.25      115.71      2.59 o 
   4   1  18       47.19       48.76      2.30 o 
   5   1  18        0.04       -0.29      0.97 o 
   6   1  18       54.72       60.72      3.37 o 
  -7   2  18        0.06        0.71      1.57 o 
  -6   2  18        1.33       -0.62      1.47 o 
  -5   2  18        5.31        2.46      2.54 o 
  -4   2  18        9.10       10.46      1.95 o 
  -3   2  18      147.59      145.61      3.39 o 
  -2   2  18       14.61       17.12      0.84 o 
  -1   2  18      120.39      120.56      2.07 o 
   0   2  18       64.68       63.57      1.30 o 
   1   2  18        8.89        8.52      0.68 o 
   2   2  18      191.71      179.56      2.53 o 
   3   2  18       73.97       75.13      2.61 o 
   4   2  18       79.77       70.34      2.53 o 
   5   2  18       34.40       31.95      2.00 o 
   6   2  18        2.19        3.28      1.34 o 
  -7   3  18        9.02        6.33      2.10 o 
  -6   3  18        4.63        5.45      2.03 o 
  -5   3  18        3.93        5.96      1.92 o 
  -4   3  18        0.01       -1.00      1.40 o 
  -3   3  18      109.68      116.00      3.21 o 
  -2   3  18       69.99       84.75      1.57 o 
  -1   3  18       12.07       13.25      0.98 o 
   0   3  18       35.86       33.38      1.46 o 
   1   3  18        7.37       11.47      0.81 o 
   2   3  18       16.05       14.84      1.08 o 
   3   3  18       10.94       11.11      1.29 o 
   4   3  18       36.55       38.15      2.12 o 
   5   3  18       26.18       28.70      2.17 o 
   6   3  18        1.28        0.61      1.21 o 
  -7   4  18        2.92        4.77      6.05 o 
  -6   4  18        4.06        3.18      1.90 o 
  -5   4  18        3.53        2.29      1.82 o 
  -4   4  18        1.19        2.37      1.40 o 
  -3   4  18        9.94        6.49      1.34 o 
  -2   4  18        9.29       10.61      0.85 o 
  -1   4  18       58.09       67.29      2.06 o 
   0   4  18     1184.21     1188.50     10.06 o 
   1   4  18     1567.81     1509.49     13.39 o 
   2   4  18      231.67      236.05      4.46 o 
   3   4  18        0.05        0.86      1.12 o 
   4   4  18        7.56        7.08      1.43 o 
   5   4  18       10.16        4.83      1.44 o 
   6   4  18       14.61       10.44      1.98 o 
  -6   5  18        0.95        3.43      2.12 o 
  -5   5  18        0.72        1.87      1.95 o 
  -4   5  18       10.35       16.63      2.21 o 
  -3   5  18       25.79       24.54      1.79 o 
  -2   5  18      141.38      133.90      2.28 o 
  -1   5  18       10.07       12.75      0.95 o 
   0   5  18      137.83      134.58      2.27 o 
   1   5  18      188.09      196.63      2.71 o 
   2   5  18      144.00      155.44      3.06 o 
   3   5  18       76.62       72.39      3.02 o 
   4   5  18       47.66       44.61      2.67 o 
   5   5  18        1.28        0.72      1.29 o 
   6   5  18        0.82        2.12      1.49 o 
  -6   6  18        9.32        4.43      2.39 o 
  -5   6  18        5.09        6.86      2.39 o 
  -4   6  18       71.65       74.61      4.76 o 
  -3   6  18       12.24        5.28      1.32 o 
  -2   6  18        7.96        7.82      0.94 o 
  -1   6  18        8.39        7.24      1.09 o 
   0   6  18        0.20       -0.41      0.79 o 
   1   6  18        4.90        6.62      0.90 o 
   2   6  18       18.25       19.69      1.57 o 
   3   6  18        0.24       -0.31      1.25 o 
   4   6  18        1.89        1.33      1.39 o 
   5   6  18        5.25        5.11      1.65 o 
  -5   7  18        0.26        5.27      2.56 o 
  -4   7  18        0.01        2.18      2.33 o 
  -3   7  18        2.04        3.18      1.35 o 
  -2   7  18       27.07       26.12      1.55 o 
  -1   7  18       32.74       29.26      1.61 o 
   0   7  18        0.43       -0.80      0.80 o 
   1   7  18        5.03        4.34      0.98 o 
   2   7  18       45.12       46.85      2.25 o 
   3   7  18        7.00        2.31      1.52 o 
   4   7  18        6.59        6.84      1.73 o 
   5   7  18        2.94        3.73      1.70 o 
  -5   8  18        4.57        4.58      2.79 o 
  -4   8  18       37.82       29.95      4.08 o 
  -3   8  18        0.01       -1.63      1.63 o 
  -2   8  18        0.95        0.09      0.97 o 
  -1   8  18       30.28       32.27      1.75 o 
   0   8  18       24.28       27.91      1.68 o 
   1   8  18        0.55        0.90      1.07 o 
   2   8  18       14.83       13.64      1.59 o 
   3   8  18        4.60        2.42      1.63 o 
   4   8  18        6.38        3.45      2.03 o 
  -4   9  18        7.65       11.05      3.43 o 
  -3   9  18       12.92       11.38      3.76 o 
  -2   9  18        0.02        0.20      1.09 o 
  -1   9  18        1.26        0.77      1.25 o 
   0   9  18        0.86       -0.15      1.16 o 
   1   9  18        1.76        2.28      1.11 o 
   2   9  18       22.91       20.88      2.39 o 
   3   9  18        0.98       -1.27      1.63 o 
  -2  10  18        1.94        0.77      1.40 o 
  -1  10  18        4.34        6.82      1.59 o 
   0  10  18        0.33       -1.13      1.13 o 
   1  10  18        3.09        3.66      2.01 o 
   2  10  18        0.10       -2.06      2.06 o 
  -7   1  19        0.29       -0.31      1.62 o 
  -6   1  19       15.86       14.27      2.85 o 
  -5   1  19      225.06      250.36      7.05 o 
  -4   1  19       11.11        8.04      1.88 o 
  -3   1  19      247.70      248.53      4.02 o 
  -2   1  19        4.45        4.89      0.69 o 
  -1   1  19       18.99       26.56      1.19 o 
   0   1  19        8.02       10.88      0.74 o 
   1   1  19      348.12      325.75      2.95 o 
   2   1  19       27.98       28.80      1.24 o 
   3   1  19       71.96       59.42      2.11 o 
   4   1  19        8.94        7.45      1.21 o 
   5   1  19        3.00        2.80      1.09 o 
   6   1  19        4.37        3.38      1.27 o 
  -7   2  19        0.47       -2.38      2.38 o 
  -6   2  19       36.27       35.91      3.32 o 
  -5   2  19       70.04       71.93      8.61 o 
  -4   2  19        5.58        5.53      1.80 o 
  -3   2  19      116.49      117.32      3.84 o 
  -2   2  19        1.36        1.82      0.64 o 
  -1   2  19       49.36       49.89      1.90 o 
   0   2  19        2.04        1.57      0.54 o 
   1   2  19       50.90       55.08      1.29 o 
   2   2  19        2.81        1.29      0.81 o 
   3   2  19       26.62       13.42      1.36 o 
   4   2  19       25.51       20.50      1.66 o 
   5   2  19        0.28        0.88      1.05 o 
   6   2  19        0.85        0.60      1.18 o 
  -7   3  19        0.78        1.71      1.81 o 
  -6   3  19        1.66       -0.48      1.74 o 
  -5   3  19        1.80        2.78      1.79 o 
  -4   3  19        1.71       -1.33      1.33 o 
  -3   3  19        0.13        1.64      0.93 o 
  -2   3  19        1.59        1.53      0.57 o 
  -1   3  19        0.58        0.33      0.66 o 
   0   3  19      117.26      130.95      2.53 o 
   1   3  19      205.00      207.19      2.50 o 
   2   3  19       73.44       83.23      2.00 o 
   3   3  19       66.24       59.00      2.38 o 
   4   3  19       24.35       25.54      1.84 o 
   5   3  19        8.38       10.95      1.50 o 
   6   3  19        4.05        1.85      1.25 o 
  -7   4  19        0.00        1.40      1.83 o 
  -6   4  19        0.00        2.18      1.84 o 
  -5   4  19        0.51       -0.32      1.72 o 
  -4   4  19        0.21        0.16      1.47 o 
  -3   4  19       53.58       54.17      2.62 o 
  -2   4  19       12.08        7.43      0.86 o 
  -1   4  19      292.73      279.40      3.70 o 
   0   4  19      340.45      347.09      3.74 o 
   1   4  19       16.11       15.73      1.03 o 
   2   4  19       21.61       19.82      1.86 o 
   3   4  19       60.80       62.97      2.83 o 
   4   4  19       13.70       11.65      1.69 o 
   5   4  19        1.60       -1.12      1.12 o 
   6   4  19        0.19        0.52      1.32 o 
  -6   5  19        0.64        3.38      2.17 o 
  -5   5  19        9.81        7.53      4.41 o 
  -4   5  19        3.62        6.19      1.79 o 
  -3   5  19        8.12        5.79      1.29 o 
  -2   5  19       21.88       22.15      1.20 o 
  -1   5  19        3.02        1.94      0.87 o 
   0   5  19       32.90       36.60      1.43 o 
   1   5  19        9.93       11.36      0.98 o 
   2   5  19       95.87      101.57      2.60 o 
   3   5  19        0.08       -0.30      1.13 o 
   4   5  19       22.21       22.02      2.10 o 
   5   5  19        7.18        5.69      1.60 o 
  -6   6  19        7.08        5.51      2.90 o 
  -5   6  19        7.90        3.84      2.36 o 
  -4   6  19       18.11       17.34      2.52 o 
  -3   6  19        4.88        0.79      1.18 o 
  -2   6  19       26.78       26.88      1.36 o 
  -1   6  19       33.67       28.64      1.95 o 
   0   6  19        0.12       -0.56      0.81 o 
   1   6  19        4.71        4.13      0.87 o 
   2   6  19      161.24      162.41      3.35 o 
   3   6  19       64.31       55.60      2.99 o 
   4   6  19        4.22       -0.09      1.41 o 
   5   6  19        2.83        1.17      1.45 o 
  -5   7  19        0.46        0.75      2.28 o 
  -4   7  19        2.12       -1.45      2.10 o 
  -3   7  19        0.05       -1.18      1.22 o 
  -2   7  19       64.54       53.86      2.03 o 
  -1   7  19        0.05        1.01      0.89 o 
   0   7  19        0.01        0.24      0.99 o 
   1   7  19        4.24        4.09      1.00 o 
   2   7  19       50.36       55.31      2.40 o 
   3   7  19        6.82        8.40      1.78 o 
   4   7  19       10.45        9.87      1.98 o 
   5   7  19        1.24        1.33      2.34 o 
  -5   8  19        0.27        2.10      3.57 o 
  -4   8  19        0.15        2.30      2.53 o 
  -3   8  19        0.16       -2.21      2.21 o 
  -2   8  19        1.36        1.04      1.03 o 
  -1   8  19        1.42        0.20      0.99 o 
   0   8  19        0.68        2.51      1.07 o 
   1   8  19        7.95        9.86      1.26 o 
   2   8  19        9.67        9.51      1.65 o 
   3   8  19        0.24       -1.36      1.42 o 
   4   8  19        4.83        2.14      1.80 o 
  -3   9  19        7.29        6.42      4.83 o 
  -2   9  19        0.30       -0.41      1.12 o 
  -1   9  19        2.09        0.79      1.09 o 
   0   9  19        0.23       -1.05      1.05 o 
   1   9  19        5.12        5.74      1.22 o 
   2   9  19        0.98        3.21      1.89 o 
   3   9  19        0.05       -1.17      2.21 o 
  -2  10  19        0.16        2.26      1.51 o 
  -1  10  19        1.61        2.85      1.38 o 
   0  10  19        3.96        4.29      1.48 o 
   1  10  19        0.31        3.41      1.90 o 
  -7   0  20        0.86        3.20      2.69 o 
  -6   0  20       20.00       23.00      4.13 o 
  -5   0  20        2.29       -0.09      2.54 o 
  -4   0  20       35.02       46.83      4.83 o 
  -3   0  20        0.36        0.99      1.33 o 
  -2   0  20       21.23       25.28      1.54 o 
  -1   0  20       71.77       64.45      2.82 o 
   0   0  20      582.67      560.78      6.54 o 
   1   0  20       68.27       60.25      1.92 o 
   2   0  20       18.05       23.17      1.86 o 
   3   0  20      577.69      487.96      8.90 o 
   4   0  20       51.26       43.84      2.84 o 
   5   0  20        2.93        6.55      1.82 o 
   6   0  20       22.16       31.14      3.44 o 
  -7   1  20        0.16       -1.47      1.47 o 
  -6   1  20        0.14        3.22      3.62 o 
  -5   1  20       22.08       27.52      3.04 o 
  -4   1  20       38.99       35.50      4.18 o 
  -3   1  20       96.16      102.08      2.67 o 
  -2   1  20      215.47      217.45      2.99 o 
  -1   1  20      469.27      468.12      4.52 o 
   0   1  20      127.41      117.93      1.82 o 
   1   1  20      122.13      124.14      1.84 o 
   2   1  20      261.88      245.92      3.12 o 
   3   1  20       13.53       13.14      1.31 o 
   4   1  20       63.38       61.09      2.54 o 
   5   1  20       95.07      101.54      3.20 o 
   6   1  20        3.60        4.23      1.29 o 
  -7   2  20        3.02        3.36      1.96 o 
  -6   2  20       12.87       14.69      2.50 o 
  -5   2  20       83.52       94.16      4.79 o 
  -4   2  20        0.05       -0.18      1.50 o 
  -3   2  20       14.79       12.54      1.29 o 
  -2   2  20        0.38        0.72      0.62 o 
  -1   2  20       41.17       37.28      1.44 o 
   0   2  20      661.40      642.72      5.47 o 
   1   2  20      637.04      614.57      4.71 o 
   2   2  20      320.10      308.99      3.86 o 
   3   2  20        3.68        9.37      1.26 o 
   4   2  20       32.75       28.55      1.92 o 
   5   2  20        5.46        5.55      1.71 o 
   6   2  20       30.38       28.18      2.31 o 
  -7   3  20        0.84        0.66      1.82 o 
  -6   3  20        2.80        1.05      1.89 o 
  -5   3  20        1.60       -0.11      3.57 o 
  -4   3  20        3.55        1.49      1.44 o 
  -3   3  20       40.80       43.90      2.13 o 
  -2   3  20      169.58      153.04      2.32 o 
  -1   3  20      172.39      176.01      2.65 o 
   0   3  20      484.46      467.82      5.34 o 
   1   3  20      178.33      161.06      1.98 o 
   2   3  20        4.60        3.19      0.88 o 
   3   3  20        3.21        2.93      1.08 o 
   4   3  20       39.02       39.04      2.21 o 
   5   3  20        5.77        6.80      1.42 o 
   6   3  20        0.00        1.23      1.23 o 
  -6   4  20       14.00       12.61      2.68 o 
  -5   4  20        2.75        5.25      2.22 o 
  -4   4  20        3.23        7.64      1.83 o 
  -3   4  20      161.19      182.02      4.53 o 
  -2   4  20       95.72       83.20      1.81 o 
  -1   4  20       13.13       12.75      0.94 o 
   0   4  20      289.36      282.84      3.31 o 
   1   4  20      366.02      383.71      4.24 o 
   2   4  20       27.12       23.15      1.49 o 
   3   4  20       27.12       26.03      2.07 o 
   4   4  20       74.10       69.77      3.16 o 
   5   4  20        0.05       -1.32      1.32 o 
   6   4  20        8.73        9.87      1.80 o 
  -6   5  20        0.76        0.23      2.13 o 
  -5   5  20       18.17       24.97      3.30 o 
  -4   5  20        1.97        2.06      1.67 o 
  -3   5  20        0.88        0.42      1.07 o 
  -2   5  20        0.04        0.51      0.72 o 
  -1   5  20        4.33        2.32      0.83 o 
   0   5  20       70.69       60.29      1.84 o 
   1   5  20      112.78      104.50      2.05 o 
   2   5  20       84.16       95.08      3.16 o 
   3   5  20        0.21        0.32      1.27 o 
   4   5  20       12.22        8.15      1.64 o 
   5   5  20       18.02       18.63      2.34 o 
  -6   6  20        0.00       -1.29      2.15 o 
  -5   6  20        7.21        7.07      3.43 o 
  -4   6  20        2.53        2.44      1.82 o 
  -3   6  20        2.20        0.53      1.22 o 
  -2   6  20       11.80        7.37      0.97 o 
  -1   6  20       31.20       31.20      1.57 o 
   0   6  20      122.83      135.16      2.69 o 
   1   6  20       33.38       38.30      2.08 o 
   2   6  20      132.82      142.40      3.18 o 
   3   6  20        0.33        0.89      1.35 o 
   4   6  20        1.81        0.68      1.38 o 
   5   6  20        0.31       -0.51      1.45 o 
  -5   7  20        2.02        4.07      2.46 o 
  -4   7  20        0.30       -2.11      2.15 o 
  -3   7  20        6.07        6.55      1.49 o 
  -2   7  20        8.39        8.81      1.19 o 
  -1   7  20        0.27       -0.86      0.86 o 
   0   7  20        1.27        2.35      1.00 o 
   1   7  20       47.51       52.49      1.96 o 
   2   7  20        2.33        5.60      1.31 o 
   3   7  20        1.17        0.47      1.48 o 
   4   7  20       35.13       37.41      2.90 o 
  -4   8  20       20.49       20.98      7.21 o 
  -3   8  20        2.15       -1.61      1.82 o 
  -2   8  20        1.46        0.01      1.01 o 
  -1   8  20        8.41        7.49      1.28 o 
   0   8  20        4.31        3.11      1.12 o 
   1   8  20       14.26       15.43      1.39 o 
   2   8  20       27.68       30.39      2.25 o 
   3   8  20        1.59        1.01      1.68 o 
   4   8  20        0.05       -0.35      1.59 o 
  -3   9  20        2.27       -2.19      2.19 o 
  -2   9  20        0.02        0.55      1.10 o 
  -1   9  20        3.66        4.68      1.30 o 
   0   9  20        2.21        2.47      1.21 o 
   1   9  20        8.13       10.28      1.75 o 
   2   9  20       27.72       34.46      3.94 o 
   3   9  20        3.19        0.06      2.07 o 
  -2  10  20        5.61        5.01      2.08 o 
  -1  10  20        0.76        0.24      1.27 o 
   0  10  20        0.42       -1.00      1.19 o 
   1  10  20        3.30        2.16      3.13 o 
  -7   1  21        0.46        0.94      2.79 o 
  -6   1  21      178.51      183.52     18.67 o 
  -5   1  21        0.40       -0.97      1.60 o 
  -4   1  21        5.43        1.53      2.10 o 
  -3   1  21        0.63        0.26      0.95 o 
  -2   1  21        0.02        0.08      0.83 o 
  -1   1  21       58.97       58.90      1.52 o 
   0   1  21        1.76        2.07      0.79 o 
   1   1  21       34.31       32.08      1.09 o 
   2   1  21        3.61        2.22      0.87 o 
   3   1  21       48.39       48.50      2.10 o 
   4   1  21       11.65       10.71      1.44 o 
   5   1  21        7.11       10.37      1.62 o 
   6   1  21        0.82        0.51      1.08 o 
  -7   2  21        0.35       -1.68      1.68 o 
  -6   2  21       44.30       48.30      4.01 o 
  -5   2  21       23.97       32.53      4.21 o 
  -4   2  21        2.98        3.44      1.69 o 
  -3   2  21       12.45       12.04      1.86 o 
  -2   2  21        6.98       10.20      0.90 o 
  -1   2  21        9.79       11.56      0.97 o 
   0   2  21     1126.40     1093.04      8.30 o 
   1   2  21      235.19      221.98      2.48 o 
   2   2  21       25.08       17.15      1.19 o 
   3   2  21        1.88        1.26      1.12 o 
   4   2  21        0.40        0.76      1.02 o 
   5   2  21       29.53       32.84      2.61 o 
   6   2  21        0.98        0.40      1.22 o 
  -7   3  21        0.28        0.69      1.96 o 
  -6   3  21        1.87       -1.06      1.84 o 
  -5   3  21        1.45        1.02      1.88 o 
  -4   3  21        1.96       -0.24      1.71 o 
  -3   3  21      115.11      109.43      2.97 o 
  -2   3  21       33.85       32.41      1.31 o 
  -1   3  21       76.60       80.48      1.82 o 
   0   3  21       64.09       62.05      1.67 o 
   1   3  21        3.70        4.06      0.64 o 
   2   3  21       14.95       16.22      1.28 o 
   3   3  21        8.31        7.97      1.32 o 
   4   3  21        0.77       -0.61      1.05 o 
   5   3  21        0.02       -0.34      1.28 o 
   6   3  21        9.28       10.05      2.19 o 
  -6   4  21        4.46        3.34      2.18 o 
  -5   4  21        1.95        1.75      1.92 o 
  -4   4  21        8.76       10.70      2.06 o 
  -3   4  21        8.21        7.81      1.35 o 
  -2   4  21        1.07        1.27      0.75 o 
  -1   4  21       24.70       20.10      1.16 o 
   0   4  21        7.36        7.63      0.90 o 
   1   4  21        6.38        6.36      0.85 o 
   2   4  21       81.78       86.67      2.58 o 
   3   4  21       13.43       10.84      1.63 o 
   4   4  21        1.53        0.02      1.33 o 
   5   4  21        5.37        3.99      1.56 o 
  -6   5  21        0.24       -0.39      2.06 o 
  -5   5  21        0.58        1.91      2.85 o 
  -4   5  21        0.57       -1.00      1.51 o 
  -3   5  21        8.06        4.15      1.27 o 
  -2   5  21       60.86       52.94      1.81 o 
  -1   5  21       25.28       20.66      1.29 o 
   0   5  21       46.17       48.33      1.87 o 
   1   5  21        1.32        2.80      0.78 o 
   2   5  21      221.04      224.39      4.20 o 
   3   5  21        0.42       -0.02      1.24 o 
   4   5  21        4.51        3.00      1.46 o 
   5   5  21        4.22        2.41      1.53 o 
  -6   6  21        0.00        0.18      2.36 o 
  -5   6  21       13.02       19.76      3.31 o 
  -4   6  21       10.66       11.26      2.29 o 
  -3   6  21        4.81        3.55      1.34 o 
  -2   6  21        4.10        4.72      1.03 o 
  -1   6  21       52.91       47.08      2.04 o 
   0   6  21        0.01        1.55      0.91 o 
   1   6  21        1.30        0.72      0.81 o 
   2   6  21       15.56       17.50      1.58 o 
   3   6  21        1.34        0.05      1.76 o 
   4   6  21        1.51        1.81      1.50 o 
   5   6  21        0.22       -0.57      1.55 o 
  -5   7  21        4.40        4.64      2.54 o 
  -4   7  21        0.11        1.66      1.88 o 
  -3   7  21        1.26       -1.27      1.27 o 
  -2   7  21        7.81        3.83      1.08 o 
  -1   7  21       11.67       11.32      1.36 o 
   0   7  21        8.94        9.15      1.24 o 
   1   7  21        1.09        2.91      1.04 o 
   2   7  21       16.64       15.65      1.62 o 
   3   7  21        0.07        1.01      1.49 o 
   4   7  21        6.23        3.59      1.82 o 
  -4   8  21        5.54        7.34      2.89 o 
  -3   8  21       12.76        7.84      2.27 o 
  -2   8  21        2.73        4.18      1.15 o 
  -1   8  21        0.38       -1.08      1.08 o 
   0   8  21        5.77        7.30      1.28 o 
   1   8  21       31.83       30.05      1.71 o 
   2   8  21        1.96        1.83      1.62 o 
   3   8  21        1.27        0.68      1.69 o 
  -3   9  21        0.20       -5.23      5.23 o 
  -2   9  21        0.37        0.17      1.09 o 
  -1   9  21        1.83        2.41      1.27 o 
   0   9  21        0.21       -0.02      1.23 o 
   1   9  21        3.22        2.75      1.35 o 
   2   9  21        2.93        3.19      1.72 o 
  -1  10  21        0.01        1.02      1.33 o 
   0  10  21        0.01       -1.19      1.19 o 
  -7   0  22        0.49        3.28      2.88 o 
  -6   0  22      113.22       94.24      7.10 o 
  -5   0  22       23.59       21.50      4.04 o 
  -4   0  22        3.49        3.01      2.46 o 
  -3   0  22        1.86        3.71      1.58 o 
  -2   0  22       46.29       47.48      2.10 o 
  -1   0  22        3.20        3.65      0.85 o 
   0   0  22        0.11       -1.64      1.64 o 
   1   0  22      133.09      125.46      3.10 o 
   2   0  22       26.49       19.87      2.22 o 
   3   0  22       69.43       36.71      2.86 o 
   4   0  22       49.38       51.08      3.43 o 
   5   0  22       50.47       72.02      4.12 o 
   6   0  22        4.32        2.43      1.76 o 
  -7   1  22        5.93        6.10      2.23 o 
  -6   1  22        0.01        1.01      2.00 o 
  -5   1  22        0.07        1.96      1.80 o 
  -4   1  22        0.01       -0.91      1.45 o 
  -3   1  22        1.06        2.19      0.98 o 
  -2   1  22       45.57       52.87      1.58 o 
  -1   1  22      190.65      187.64      2.50 o 
   0   1  22       12.85       11.27      0.95 o 
   1   1  22       63.11       55.83      1.36 o 
   2   1  22      332.18      304.74      4.35 o 
   3   1  22        4.75        5.74      1.18 o 
   4   1  22       27.74       27.17      1.97 o 
   5   1  22       67.82       71.39      3.84 o 
   6   1  22        3.62        3.74      1.45 o 
  -7   2  22        0.37       -1.49      1.80 o 
  -6   2  22       28.85       29.01      3.39 o 
  -5   2  22        3.81        4.23      2.00 o 
  -4   2  22        8.00       10.40      2.19 o 
  -3   2  22       44.82       45.42      2.20 o 
  -2   2  22      205.94      187.59      2.81 o 
  -1   2  22        0.63       -0.06      0.63 o 
   0   2  22     1966.31     1906.68     11.80 o 
   1   2  22      355.90      354.99      3.31 o 
   2   2  22        1.50        0.14      1.03 o 
   3   2  22       57.25       56.77      2.53 o 
   4   2  22       41.10       38.08      2.25 o 
   5   2  22       23.18       24.34      2.04 o 
   6   2  22        1.71        0.86      1.28 o 
  -7   3  22        0.82        0.45      1.93 o 
  -6   3  22        2.08       -0.69      2.01 o 
  -5   3  22       34.87       42.99      3.87 o 
  -4   3  22      116.18      115.59      4.52 o 
  -3   3  22        0.02       -0.99      0.99 o 
  -2   3  22        0.20       -0.64      0.64 o 
  -1   3  22      184.92      189.06      3.68 o 
   0   3  22       20.54       16.36      1.07 o 
   1   3  22        8.57        9.48      0.77 o 
   2   3  22       26.69       29.35      1.65 o 
   3   3  22       44.66       38.19      2.17 o 
   4   3  22       17.68       15.72      1.71 o 
   5   3  22       51.07       52.41      2.80 o 
   6   3  22        7.33        8.47      1.69 o 
  -6   4  22       13.38       10.90      2.74 o 
  -5   4  22        1.98       -1.44      1.84 o 
  -4   4  22        3.53        5.10      1.80 o 
  -3   4  22        0.08        2.85      1.17 o 
  -2   4  22       36.74       27.17      1.40 o 
  -1   4  22        1.55       -0.73      1.06 o 
   0   4  22       20.56       24.20      1.29 o 
   1   4  22        0.04        0.19      0.67 o 
   2   4  22        0.86        0.07      0.99 o 
   3   4  22       21.38       21.59      2.16 o 
   4   4  22       41.36       41.73      2.70 o 
   5   4  22        2.91       -0.31      1.33 o 
  -6   5  22        0.21       -2.82      4.16 o 
  -5   5  22        0.23        2.64      2.27 o 
  -4   5  22        1.70        1.74      1.72 o 
  -3   5  22       29.97       25.58      1.98 o 
  -2   5  22      153.92      147.11      2.71 o 
  -1   5  22       42.92       46.08      1.95 o 
   0   5  22        0.19        0.22      0.91 o 
   1   5  22       52.98       49.44      1.65 o 
   2   5  22        0.15        0.61      0.96 o 
   3   5  22       57.29       59.72      3.14 o 
   4   5  22        0.08        0.46      1.34 o 
   5   5  22        1.77        3.39      2.12 o 
  -5   6  22        7.63        1.61      2.85 o 
  -4   6  22        0.16       -0.98      2.35 o 
  -3   6  22        7.08        6.46      1.51 o 
  -2   6  22        3.99        5.75      1.17 o 
  -1   6  22       34.58       37.38      1.88 o 
   0   6  22       50.01       50.18      2.00 o 
   1   6  22        1.26        2.90      0.94 o 
   2   6  22       10.25        9.08      1.35 o 
   3   6  22       20.13       22.03      2.24 o 
   4   6  22        7.66        9.84      1.97 o 
   5   6  22        7.13        6.47      2.68 o 
  -5   7  22        0.02       -0.91      2.26 o 
  -4   7  22        1.28       -1.16      1.86 o 
  -3   7  22        1.17        2.45      1.85 o 
  -2   7  22        1.10       -0.33      1.05 o 
  -1   7  22       15.48       16.92      1.53 o 
   0   7  22       13.93       19.23      1.48 o 
   1   7  22        1.80        2.09      1.00 o 
   2   7  22       69.94       74.67      3.22 o 
   3   7  22        9.35       10.17      1.94 o 
   4   7  22        0.01       -1.59      1.59 o 
  -4   8  22        3.68        0.65      3.55 o 
  -3   8  22        0.08       -1.81      1.81 o 
  -2   8  22        5.61        8.80      1.40 o 
  -1   8  22        0.22       -1.04      1.04 o 
   0   8  22        2.56        0.70      1.09 o 
   1   8  22        8.27        8.63      1.29 o 
   2   8  22        8.79        7.26      1.73 o 
   3   8  22        9.47       11.46      2.11 o 
  -3   9  22        0.00       -2.30      2.30 o 
  -2   9  22        1.11        1.73      1.29 o 
  -1   9  22        9.79       12.67      1.61 o 
   0   9  22        1.17        0.43      1.17 o 
   1   9  22        3.11        3.12      1.66 o 
   2   9  22        0.91        0.92      1.62 o 
  -7   1  23        0.12       -0.58      1.80 o 
  -6   1  23       54.67       42.72      6.66 o 
  -5   1  23        2.75        3.85      2.04 o 
  -4   1  23        0.87        0.93      1.64 o 
  -3   1  23        0.05        0.26      0.96 o 
  -2   1  23       14.99       14.04      1.01 o 
  -1   1  23       15.54       18.41      1.08 o 
   0   1  23       76.29       72.50      1.61 o 
   1   1  23        1.13        0.36      0.60 o 
   2   1  23       26.02       22.16      1.50 o 
   3   1  23        2.85        1.31      1.00 o 
   4   1  23        6.12        5.90      1.36 o 
   5   1  23       16.09       21.46      2.02 o 
   6   1  23        0.94       -0.89      1.15 o 
  -7   2  23        0.62       -0.46      1.87 o 
  -6   2  23        0.03       -1.16      4.48 o 
  -5   2  23        3.88        3.43      1.94 o 
  -4   2  23        6.35        5.89      3.98 o 
  -3   2  23        0.03       -0.96      0.96 o 
  -2   2  23       68.99       68.29      1.81 o 
  -1   2  23      214.56      199.80      2.73 o 
   0   2  23       15.42       17.96      1.41 o 
   1   2  23       33.28       32.24      1.16 o 
   2   2  23        0.97       -0.31      0.92 o 
   3   2  23        8.91        6.73      1.28 o 
   4   2  23       11.78       12.13      1.60 o 
   5   2  23        5.41        5.16      1.50 o 
   6   2  23        7.02        6.08      1.52 o 
  -6   3  23       14.17       15.10      2.92 o 
  -5   3  23        1.79        2.58      2.08 o 
  -4   3  23       54.80       49.20      3.53 o 
  -3   3  23        1.58        0.25      1.04 o 
  -2   3  23       16.83       18.10      1.18 o 
  -1   3  23       94.43       91.33      2.27 o 
   0   3  23      343.74      352.06      3.78 o 
   1   3  23        6.55        5.49      0.79 o 
   2   3  23       37.88       38.13      1.85 o 
   3   3  23       20.86       20.62      2.54 o 
   4   3  23        3.52        2.53      1.24 o 
   5   3  23        0.60       -0.43      1.23 o 
  -6   4  23        5.61        2.79      2.38 o 
  -5   4  23        3.62        5.69      2.33 o 
  -4   4  23       18.23       16.08      2.36 o 
  -3   4  23       82.54       72.92      2.82 o 
  -2   4  23        2.46        2.50      0.87 o 
  -1   4  23        5.59        6.22      1.02 o 
   0   4  23        3.47        2.80      0.86 o 
   1   4  23        1.10        0.98      0.67 o 
   2   4  23        7.94        7.25      1.28 o 
   3   4  23        1.24       -0.68      1.23 o 
   4   4  23        0.65       -0.58      1.34 o 
   5   4  23        0.29       -0.47      1.47 o 
  -6   5  23        3.51        3.45      2.45 o 
  -5   5  23        0.00        0.39      2.25 o 
  -4   5  23        0.74       -1.49      1.61 o 
  -3   5  23       39.21       29.98      2.11 o 
  -2   5  23        0.70        2.13      0.98 o 
  -1   5  23      119.60      115.58      2.66 o 
   0   5  23       13.21       13.71      1.21 o 
   1   5  23       58.80       61.61      2.14 o 
   2   5  23       40.80       39.01      1.99 o 
   3   5  23       32.75       37.59      2.62 o 
   4   5  23        5.38        5.09      1.66 o 
   5   5  23       14.61       12.29      2.26 o 
  -5   6  23        0.18       -0.70      2.22 o 
  -4   6  23       19.98       21.34      2.85 o 
  -3   6  23        0.04       -0.37      1.24 o 
  -2   6  23        0.00       -0.95      0.95 o 
  -1   6  23        9.76        9.30      1.27 o 
   0   6  23        4.19        4.88      1.46 o 
   1   6  23        0.29        0.51      0.93 o 
   2   6  23        7.19        5.82      1.27 o 
   3   6  23        9.93        9.37      1.89 o 
   4   6  23       13.19       11.07      2.01 o 
  -5   7  23        5.81        6.21      2.82 o 
  -4   7  23        0.11        2.58      2.09 o 
  -3   7  23        1.49       -2.14      2.83 o 
  -2   7  23        2.92        1.13      1.16 o 
  -1   7  23       25.00       27.96      1.82 o 
   0   7  23       51.29       48.60      2.08 o 
   1   7  23       46.32       45.95      2.93 o 
   2   7  23        3.08        3.34      1.31 o 
   3   7  23        6.48        7.46      1.94 o 
   4   7  23        3.12        3.77      1.85 o 
  -3   8  23        0.30       -1.78      1.78 o 
  -2   8  23        0.05       -1.17      1.37 o 
  -1   8  23        0.69        1.29      1.17 o 
   0   8  23        4.55        3.93      1.24 o 
   1   8  23       61.54       65.41      2.68 o 
   2   8  23       19.83       16.99      2.18 o 
   3   8  23       19.31       21.45      2.57 o 
  -3   9  23        0.01        0.97      3.60 o 
  -2   9  23        5.69        8.01      1.51 o 
  -1   9  23        7.87        8.10      1.99 o 
   0   9  23        1.11       -0.15      1.28 o 
   1   9  23       22.67       23.25      2.39 o 
   2   9  23        0.19        1.93      1.91 o 
  -7   0  24        4.24       -0.12      2.73 o 
  -6   0  24        3.17       -2.35      2.52 o 
  -5   0  24       10.65       12.78      3.62 o 
  -4   0  24       14.72       13.64      3.61 o 
  -3   0  24       82.42       88.65      6.36 o 
  -2   0  24      146.41      137.52      3.39 o 
  -1   0  24      356.64      343.79      5.69 o 
   0   0  24     3691.07     3671.82     28.70 o 
   1   0  24      403.45      376.98      6.44 o 
   2   0  24       48.59       42.27      3.06 o 
   3   0  24       19.66       21.48      2.18 o 
   4   0  24       75.93       90.02      8.83 o 
   5   0  24        7.31        3.38      1.83 o 
   6   0  24        0.00       -1.56      1.56 o 
  -7   1  24       10.85        7.15      2.88 o 
  -6   1  24       13.58       10.93      2.55 o 
  -5   1  24        0.25       -0.77      2.18 o 
  -4   1  24       26.02       24.41      2.94 o 
  -3   1  24       90.22       93.63      2.89 o 
  -2   1  24        6.22        7.37      0.90 o 
  -1   1  24       31.12       31.63      1.50 o 
   0   1  24       47.63       44.40      1.62 o 
   1   1  24        0.73        1.24      0.61 o 
   2   1  24       24.77       29.60      1.91 o 
   3   1  24      119.92      113.58      3.12 o 
   4   1  24       15.56       13.16      1.60 o 
   5   1  24       12.91       14.76      1.72 o 
   6   1  24        2.67        1.80      1.81 o 
  -6   2  24        2.69        4.81      2.30 o 
  -5   2  24        9.87       14.00      3.08 o 
  -4   2  24        4.30        2.83      1.89 o 
  -3   2  24        7.69        4.18      1.21 o 
  -2   2  24       25.01       28.46      1.31 o 
  -1   2  24       22.84       28.16      1.57 o 
   0   2  24      131.61      133.75      2.05 o 
   1   2  24       47.60       50.43      1.37 o 
   2   2  24      101.90       91.67      3.14 o 
   3   2  24        0.05        0.52      1.02 o 
   4   2  24       62.76       62.37      2.88 o 
   5   2  24        6.42        5.25      1.53 o 
  -6   3  24       18.28       24.07      3.48 o 
  -5   3  24        0.01       -1.53      3.60 o 
  -4   3  24        2.63        2.30      1.63 o 
  -3   3  24       25.91       28.87      1.96 o 
  -2   3  24       53.76       50.54      1.75 o 
  -1   3  24      379.87      370.63      4.76 o 
   0   3  24       26.64       22.72      1.25 o 
   1   3  24       19.21       22.34      1.16 o 
   2   3  24      190.52      185.43      3.90 o 
   3   3  24       81.26       79.50      3.02 o 
   4   3  24        4.14        5.22      1.40 o 
   5   3  24        7.29        7.67      1.67 o 
  -6   4  24       35.71       37.94      4.17 o 
  -5   4  24       12.55       18.06      3.17 o 
  -4   4  24        1.05        2.83      1.74 o 
  -3   4  24       17.14       14.22      1.67 o 
  -2   4  24       37.90       44.86      1.78 o 
  -1   4  24        8.46       12.46      1.23 o 
   0   4  24       31.93       30.53      1.52 o 
   1   4  24       41.93       46.44      1.44 o 
   2   4  24        2.55        1.56      1.42 o 
   3   4  24        1.15        0.48      1.34 o 
   4   4  24        6.70        5.78      1.67 o 
   5   4  24       54.57       56.02      3.36 o 
  -6   5  24        1.84        0.26      2.43 o 
  -5   5  24        7.52        5.34      3.79 o 
  -4   5  24        4.49        3.92      2.00 o 
  -3   5  24        2.19        0.22      1.22 o 
  -2   5  24       15.16       12.03      1.36 o 
  -1   5  24      141.13      137.50      2.96 o 
   0   5  24        1.45        3.97      0.98 o 
   1   5  24        4.83        3.01      0.89 o 
   2   5  24       14.58        9.18      1.99 o 
   3   5  24       56.19       67.40      3.41 o 
   4   5  24        2.44        1.84      1.66 o 
   5   5  24       37.20       40.97      3.08 o 
  -5   6  24        1.11        1.34      2.56 o 
  -4   6  24        3.84        4.42      2.07 o 
  -3   6  24        7.04        5.72      2.04 o 
  -2   6  24        3.40        6.38      1.25 o 
  -1   6  24       19.26       18.11      1.51 o 
   0   6  24        0.53       -0.23      0.98 o 
   1   6  24       62.03       67.67      2.12 o 
   2   6  24        3.26        5.89      1.29 o 
   3   6  24        0.01        1.81      1.58 o 
   4   6  24        0.46       -1.44      1.44 o 
  -4   7  24        0.24        0.68      2.01 o 
  -3   7  24        0.43        1.72      1.78 o 
  -2   7  24        1.62        0.29      1.14 o 
  -1   7  24        0.16       -0.75      1.07 o 
   0   7  24        0.15        0.53      1.27 o 
   1   7  24        1.49        5.25      1.13 o 
   2   7  24        1.14        1.97      1.34 o 
   3   7  24        1.42        1.22      1.88 o 
  -3   8  24        0.30        0.37      2.09 o 
  -2   8  24        0.08       -0.86      1.22 o 
  -1   8  24        7.68        6.79      1.40 o 
   0   8  24        9.24       11.68      1.59 o 
   1   8  24        1.63        4.70      1.37 o 
   2   8  24        0.02        0.11      1.61 o 
   3   8  24        7.14        4.48      2.55 o 
  -2   9  24       15.07       16.11      2.07 o 
  -1   9  24        0.20        0.69      1.28 o 
   0   9  24        5.18        2.87      1.42 o 
   1   9  24        1.37       -0.23      2.03 o 
  -6   1  25        0.02       -1.88      1.88 o 
  -5   1  25        2.60        1.18      1.92 o 
  -4   1  25        3.20        4.19      2.01 o 
  -3   1  25        0.53        1.49      1.06 o 
  -2   1  25        2.28        1.85      0.79 o 
  -1   1  25       55.97       59.49      2.73 o 
   0   1  25        9.45       11.33      0.85 o 
   1   1  25       13.01       16.13      0.92 o 
   2   1  25       41.93       32.62      1.82 o 
   3   1  25        7.23        5.09      1.28 o 
   4   1  25        3.61        4.58      1.37 o 
   5   1  25        0.14        0.13      1.17 o 
  -6   2  25       21.88       22.83      3.36 o 
  -5   2  25        0.18        0.25      1.95 o 
  -4   2  25        0.03       -1.64      1.72 o 
  -3   2  25       54.41       54.51      2.58 o 
  -2   2  25        2.25        1.38      0.75 o 
  -1   2  25        1.54       -1.03      1.03 o 
   0   2  25       19.69       21.90      1.08 o 
   1   2  25        0.04        0.96      0.62 o 
   2   2  25       56.51       52.96      2.47 o 
   3   2  25        3.73       -0.63      1.03 o 
   4   2  25        3.56        0.03      1.21 o 
   5   2  25       17.96       21.70      2.77 o 
  -6   3  25        2.04        3.19      2.59 o 
  -5   3  25        1.21        2.07      2.05 o 
  -4   3  25        0.67        2.61      1.74 o 
  -3   3  25       87.44       75.55      2.62 o 
  -2   3  25        1.75        4.02      0.93 o 
  -1   3  25       26.93       23.33      1.64 o 
   0   3  25        4.04        1.77      1.07 o 
   1   3  25       32.31       35.90      1.38 o 
   2   3  25       16.25       19.47      1.68 o 
   3   3  25        0.89        1.84      1.17 o 
   4   3  25        0.95       -0.15      1.73 o 
   5   3  25        5.10        7.09      1.70 o 
  -6   4  25        1.94        1.89      2.35 o 
  -5   4  25        0.24        3.39      2.34 o 
  -4   4  25        0.22        1.24      1.64 o 
  -3   4  25        1.17       -1.08      1.08 o 
  -2   4  25        0.10        0.14      0.91 o 
  -1   4  25       11.95       13.84      1.39 o 
   0   4  25        1.70       -0.24      0.80 o 
   1   4  25        9.38        9.09      1.02 o 
   2   4  25        0.27        0.33      1.04 o 
   3   4  25        7.31        5.39      1.69 o 
   4   4  25       38.94       39.58      2.89 o 
   5   4  25        9.94       13.06      2.66 o 
  -5   5  25        0.08       -2.13      2.16 o 
  -4   5  25       14.03       14.50      2.57 o 
  -3   5  25        0.53       -0.35      1.55 o 
  -2   5  25       24.42       24.92      1.70 o 
  -1   5  25        3.23        5.76      1.27 o 
   0   5  25       33.75       36.26      2.11 o 
   1   5  25        4.40        4.60      0.87 o 
   2   5  25        7.04        6.74      1.41 o 
   3   5  25       10.56       11.11      1.88 o 
   4   5  25        1.69        3.51      1.72 o 
  -5   6  25        0.21        0.98      2.44 o 
  -4   6  25        8.36        9.21      2.35 o 
  -3   6  25        1.38       -0.41      2.49 o 
  -2   6  25        0.63       -0.58      1.02 o 
  -1   6  25        1.72        1.10      1.03 o 
   0   6  25        0.15        0.07      1.04 o 
   1   6  25        6.17        6.69      1.11 o 
   2   6  25       14.12       14.93      1.61 o 
   3   6  25       14.02       10.43      1.95 o 
   4   6  25        0.67       -0.81      1.60 o 
  -4   7  25        0.08       -2.12      2.50 o 
  -3   7  25        0.24       -0.12      1.86 o 
  -2   7  25        2.02        0.92      1.17 o 
  -1   7  25        1.00        1.62      1.25 o 
   0   7  25        8.17        9.83      1.45 o 
   1   7  25       93.25       98.02      3.68 o 
   2   7  25       15.43       15.32      2.01 o 
   3   7  25        8.41        6.03      2.49 o 
  -3   8  25        1.78       -1.56      2.08 o 
  -2   8  25       17.88       19.67      1.80 o 
  -1   8  25        0.20        0.07      1.25 o 
   0   8  25        2.58        3.86      1.36 o 
   1   8  25        0.40        1.89      1.99 o 
   2   8  25        4.22        5.01      2.16 o 
  -2   9  25       10.93       13.92      2.01 o 
  -1   9  25        5.08        5.27      1.57 o 
   0   9  25        0.15       -0.74      1.31 o 
   1   9  25       12.42       13.47      4.91 o 
  -6   0  26        0.02       -2.46      2.46 o 
  -5   0  26        9.73       15.10      3.98 o 
  -4   0  26       21.61       19.03      4.17 o 
  -3   0  26      126.40      117.49      7.82 o 
  -2   0  26        4.27        1.83      1.38 o 
  -1   0  26      817.94      795.27     18.58 o 
   0   0  26      169.68      169.06      3.95 o 
   1   0  26       14.46       15.34      1.27 o 
   2   0  26       37.38       37.50      2.62 o 
   3   0  26       13.88        8.28      1.98 o 
   4   0  26       28.36       35.85      3.31 o 
   5   0  26       22.05       20.42      3.60 o 
  -6   1  26        1.90        4.09      2.72 o 
  -5   1  26        0.57        0.53      1.95 o 
  -4   1  26        1.80        2.15      2.04 o 
  -3   1  26       24.90       26.89      1.97 o 
  -2   1  26        7.56       10.55      1.21 o 
  -1   1  26      751.59      727.97      7.14 o 
   0   1  26        0.75        0.55      0.62 o 
   1   1  26       65.54       70.31      1.76 o 
   2   1  26       21.13       26.64      1.73 o 
   3   1  26      109.69      111.17      4.27 o 
   4   1  26       18.22       12.23      1.75 o 
   5   1  26        7.84        9.17      1.64 o 
  -6   2  26        5.74        6.39      4.37 o 
  -5   2  26        1.13        1.41      2.02 o 
  -4   2  26        3.08        0.21      1.82 o 
  -3   2  26       68.35       67.88      2.86 o 
  -2   2  26       34.64       33.62      1.48 o 
  -1   2  26       16.23       18.99      1.64 o 
   0   2  26       64.71       60.07      1.73 o 
   1   2  26       79.29       82.71      1.66 o 
   2   2  26        0.09       -0.16      0.98 o 
   3   2  26        0.20       -1.02      1.02 o 
   4   2  26       49.36       53.29      2.82 o 
   5   2  26       10.67        9.14      1.77 o 
  -6   3  26        1.11       -0.43      3.84 o 
  -5   3  26        0.09        3.27      4.77 o 
  -4   3  26       10.11        3.40      1.88 o 
  -3   3  26       53.11       55.69      2.45 o 
  -2   3  26        6.30        6.67      1.07 o 
  -1   3  26        3.80        2.65      1.07 o 
   0   3  26       40.12       38.52      1.82 o 
   1   3  26       22.40       24.32      1.25 o 
   2   3  26        0.02        0.27      1.06 o 
   3   3  26       85.48       96.28      3.31 o 
   4   3  26       25.10       31.97      2.84 o 
   5   3  26       52.92       63.61      3.27 o 
  -6   4  26        8.65       11.04      3.02 o 
  -5   4  26        2.02        3.73      4.18 o 
  -4   4  26        0.06       -1.28      1.60 o 
  -3   4  26        1.20       -0.22      1.20 o 
  -2   4  26       36.39       34.26      1.86 o 
  -1   4  26       49.48       53.95      2.40 o 
   0   4  26        1.28        1.17      0.98 o 
   1   4  26       46.17       45.78      1.61 o 
   2   4  26       98.81      105.32      3.09 o 
   3   4  26        4.77        4.54      1.60 o 
   4   4  26        2.20        1.41      1.61 o 
   5   4  26        0.50       -0.38      2.42 o 
  -5   5  26       21.99       21.04      3.59 o 
  -4   5  26        9.58        7.83      2.21 o 
  -3   5  26        0.91        0.47      1.43 o 
  -2   5  26        3.17        1.71      1.09 o 
  -1   5  26        0.00       -1.04      1.04 o 
   0   5  26       53.51       62.73      2.27 o 
   1   5  26       11.97       14.79      1.10 o 
   2   5  26        0.42        1.47      1.24 o 
   3   5  26        5.04        5.13      1.67 o 
   4   5  26       20.33       21.41      2.47 o 
  -5   6  26        0.71       -1.72      2.34 o 
  -4   6  26        2.46        0.52      1.98 o 
  -3   6  26        1.03       -0.31      1.78 o 
  -2   6  26        4.01        3.68      1.23 o 
  -1   6  26        0.41        1.15      1.15 o 
   0   6  26        6.22        7.59      1.33 o 
   1   6  26        1.35        0.22      0.86 o 
   2   6  26       34.18       37.82      2.21 o 
   3   6  26       11.08       10.90      2.09 o 
   4   6  26       10.64        6.07      2.11 o 
  -4   7  26        0.35       -1.56      3.80 o 
  -3   7  26        9.36       11.49      3.71 o 
  -2   7  26        0.28       -0.15      1.21 o 
  -1   7  26       13.82        8.30      1.50 o 
   0   7  26        3.34        2.09      1.24 o 
   1   7  26        1.61        2.96      1.27 o 
   2   7  26        2.75        3.79      1.58 o 
   3   7  26        2.74        4.33      2.75 o 
  -3   8  26        2.57        2.19      2.20 o 
  -2   8  26        5.94        7.05      1.49 o 
  -1   8  26        4.39        3.49      1.41 o 
   0   8  26        5.12        2.63      1.32 o 
   1   8  26        6.88        8.17      1.81 o 
   2   8  26        2.37        3.51      1.86 o 
  -6   1  27        0.26       -0.31      2.15 o 
  -5   1  27        3.56        3.61      2.44 o 
  -4   1  27        7.98       10.16      2.62 o 
  -3   1  27       22.99       20.96      1.88 o 
  -2   1  27       25.95       22.06      1.46 o 
  -1   1  27      621.60      623.01      6.46 o 
   0   1  27        0.25       -0.26      0.74 o 
   1   1  27       29.11       34.42      1.25 o 
   2   1  27        0.75        0.96      0.96 o 
   3   1  27        1.96        0.90      1.15 o 
   4   1  27       12.99       15.40      2.52 o 
   5   1  27        1.37        2.69      1.39 o 
  -6   2  27        1.63        1.87      2.39 o 
  -5   2  27        0.93        1.45      2.04 o 
  -4   2  27       15.42       11.01      2.65 o 
  -3   2  27        2.73        0.49      1.21 o 
  -2   2  27        5.64        6.35      1.07 o 
  -1   2  27      115.46      123.82      3.40 o 
   0   2  27       25.22       23.66      1.30 o 
   1   2  27       55.24       59.18      1.57 o 
   2   2  27        8.99        9.54      1.42 o 
   3   2  27        0.10       -1.12      1.12 o 
   4   2  27        0.14       -0.62      1.27 o 
   5   2  27       12.22        9.88      1.89 o 
  -6   3  27        9.98        9.80      2.99 o 
  -5   3  27        1.05       -1.15      2.04 o 
  -4   3  27        0.84        1.42      1.83 o 
  -3   3  27        1.44        2.63      1.33 o 
  -2   3  27        0.49        1.21      0.99 o 
  -1   3  27        0.00       -0.59      1.02 o 
   0   3  27        0.01        0.19      0.90 o 
   1   3  27       54.24       54.80      1.70 o 
   2   3  27        0.52        3.07      1.25 o 
   3   3  27       59.49       59.77      4.07 o 
   4   3  27        1.11        1.49      1.57 o 
   5   3  27        5.17        3.37      1.74 o 
  -5   4  27        0.36       -1.07      2.28 o 
  -4   4  27       16.92       11.78      2.46 o 
  -3   4  27       17.28       15.77      1.85 o 
  -2   4  27       13.46        9.91      1.34 o 
  -1   4  27       19.57       18.29      1.61 o 
   0   4  27        2.62        1.74      1.04 o 
   1   4  27       23.84       21.23      1.23 o 
   2   4  27       10.62       12.21      1.60 o 
   3   4  27        4.44        6.82      1.68 o 
   4   4  27        3.20        2.77      2.19 o 
  -5   5  27        0.24        3.50      2.74 o 
  -4   5  27        0.29       -1.77      1.77 o 
  -3   5  27        1.33        0.75      1.68 o 
  -2   5  27        5.19        4.82      1.22 o 
  -1   5  27        0.64       -0.66      1.09 o 
   0   5  27        3.90        5.23      1.22 o 
   1   5  27        2.96        3.21      0.96 o 
   2   5  27        0.42       -1.21      1.21 o 
   3   5  27        0.39        0.83      1.78 o 
   4   5  27        4.93        6.98      2.14 o 
  -4   6  27        0.62        2.28      2.15 o 
  -3   6  27        1.15        1.53      1.86 o 
  -2   6  27        4.60        6.28      1.35 o 
  -1   6  27        9.13        9.49      1.47 o 
   0   6  27        9.53       13.13      1.52 o 
   1   6  27        1.81        1.55      1.19 o 
   2   6  27       34.45       43.08      2.51 o 
   3   6  27        0.71       -1.14      1.60 o 
  -4   7  27        1.84        1.83      4.17 o 
  -3   7  27       20.53       22.51      2.98 o 
  -2   7  27       52.44       64.57      3.31 o 
  -1   7  27        4.92        2.76      1.34 o 
   0   7  27        3.39        2.55      1.32 o 
   1   7  27        5.49        3.06      1.58 o 
   2   7  27        0.00       -1.38      2.22 o 
   3   7  27        0.48       -1.81      3.98 o 
  -2   8  27        0.57        1.48      1.37 o 
  -1   8  27        1.15        3.46      1.55 o 
   0   8  27        0.00        1.31      1.34 o 
   1   8  27        0.22       -2.02      2.66 o 
  -6   0  28        1.02       -2.08      3.00 o 
  -5   0  28        1.98        3.52      3.31 o 
  -4   0  28        2.08        1.76      3.00 o 
  -3   0  28       33.55       34.66      6.66 o 
  -2   0  28       74.10       76.57      6.06 o 
  -1   0  28       22.64       22.11      1.97 o 
   0   0  28       15.13       20.46      2.09 o 
   1   0  28        4.27        3.61      1.02 o 
   2   0  28       76.50       84.29      3.62 o 
   3   0  28       53.61       55.32      6.69 o 
   4   0  28        8.25        5.45      2.10 o 
   5   0  28        1.68        0.31      2.06 o 
  -6   1  28        0.02       -2.10      2.10 o 
  -5   1  28        2.57        1.73      2.27 o 
  -4   1  28       26.60       27.87      3.53 o 
  -3   1  28       58.13       58.55      2.84 o 
  -2   1  28       46.55       45.92      1.97 o 
  -1   1  28       46.98       48.34      2.10 o 
   0   1  28        4.78        3.50      1.03 o 
   1   1  28       11.99       15.05      0.97 o 
   2   1  28       37.94       27.64      1.99 o 
   3   1  28       19.59       18.39      1.89 o 
   4   1  28       12.54       15.62      1.83 o 
   5   1  28        8.53       10.68      1.84 o 
  -6   2  28        8.99       15.44      4.91 o 
  -5   2  28        0.18        3.09      2.56 o 
  -4   2  28       15.07       10.08      3.53 o 
  -3   2  28       24.86       24.58      2.67 o 
  -2   2  28        0.14        1.11      0.94 o 
  -1   2  28      367.25      369.44      5.11 o 
   0   2  28       21.62       22.18      1.37 o 
   1   2  28       65.39       66.11      1.63 o 
   2   2  28       77.56       77.32      2.91 o 
   3   2  28       36.09       39.95      2.47 o 
   4   2  28        0.31       -1.21      1.30 o 
   5   2  28       35.83       33.29      2.75 o 
  -6   3  28        0.02        1.02      2.39 o 
  -5   3  28        0.25       -1.98      1.98 o 
  -4   3  28        8.83        7.67      2.24 o 
  -3   3  28        2.13        2.13      1.24 o 
  -2   3  28       39.25       45.82      2.10 o 
  -1   3  28       39.17       38.88      2.50 o 
   0   3  28       42.20       46.91      2.06 o 
   1   3  28      125.38      131.72      2.31 o 
   2   3  28       12.73       15.88      1.75 o 
   3   3  28        6.64        7.21      1.55 o 
   4   3  28       35.67       38.86      2.65 o 
  -5   4  28        0.88       -1.65      2.22 o 
  -4   4  28        0.90       -1.69      1.69 o 
  -3   4  28        0.01        0.76      1.46 o 
  -2   4  28        8.12        8.78      1.34 o 
  -1   4  28        8.48        6.11      1.27 o 
   0   4  28        8.77       10.52      1.32 o 
   1   4  28        0.03       -0.84      0.84 o 
   2   4  28       19.17       24.12      2.01 o 
   3   4  28        0.56       -0.40      1.49 o 
   4   4  28       51.28       59.20      3.59 o 
  -5   5  28        2.53        2.16      2.68 o 
  -4   5  28        0.03       -0.99      1.83 o 
  -3   5  28        2.00        2.70      1.85 o 
  -2   5  28       13.42       14.94      1.53 o 
  -1   5  28        1.58        1.15      1.15 o 
   0   5  28        1.61        2.19      1.18 o 
   1   5  28       48.45       53.16      2.57 o 
   2   5  28        1.30        1.69      1.24 o 
   3   5  28       26.18       28.14      2.65 o 
   4   5  28        7.41        3.83      1.86 o 
  -4   6  28        0.47       -0.92      3.35 o 
  -3   6  28        0.60        1.28      1.91 o 
  -2   6  28       16.09       13.63      1.57 o 
  -1   6  28       43.79       49.01      2.45 o 
   0   6  28        6.79        5.91      1.39 o 
   1   6  28        0.34       -0.44      1.53 o 
   2   6  28       12.02       16.63      2.04 o 
   3   6  28        5.79        6.64      2.19 o 
  -3   7  28        4.37        7.11      2.43 o 
  -2   7  28        6.05        6.02      1.47 o 
  -1   7  28        5.06        5.93      1.50 o 
   0   7  28        0.35        1.11      1.27 o 
   1   7  28        0.54       -1.79      1.79 o 
   2   7  28        2.31       -0.44      1.53 o 
  -2   8  28       11.63       11.98      1.66 o 
  -1   8  28        0.08       -0.03      1.40 o 
   0   8  28       26.85       31.02      2.08 o 
   1   8  28        0.76       -0.73      1.81 o 
  -6   1  29        0.87        2.03      2.42 o 
  -5   1  29        0.28       -1.96      1.96 o 
  -4   1  29       49.66       46.98      4.33 o 
  -3   1  29        1.70        1.48      1.39 o 
  -2   1  29        4.82        7.61      1.20 o 
  -1   1  29      258.99      256.56      4.19 o 
   0   1  29       11.63       11.71      1.27 o 
   1   1  29        3.59        3.56      0.77 o 
   2   1  29        0.99        3.15      1.21 o 
   3   1  29        5.46        3.29      1.38 o 
   4   1  29       17.13       23.39      2.10 o 
  -6   2  29        1.73       -2.20      2.20 o 
  -5   2  29        1.13        0.74      2.20 o 
  -4   2  29        3.50        5.31      2.54 o 
  -3   2  29        6.22        7.11      2.04 o 
  -2   2  29       95.29       91.14      3.51 o 
  -1   2  29        1.65        3.40      1.11 o 
   0   2  29       21.31       21.31      1.66 o 
   1   2  29        4.60        2.81      0.80 o 
   2   2  29       14.79       15.05      1.68 o 
   3   2  29       11.27       10.91      1.68 o 
   4   2  29       14.47       17.98      2.08 o 
  -5   3  29        0.63       -1.27      2.93 o 
  -4   3  29        4.77        2.86      1.98 o 
  -3   3  29        1.29        0.41      1.17 o 
  -2   3  29       11.06       10.93      1.92 o 
  -1   3  29       10.78        8.35      1.32 o 
   0   3  29        7.76        8.12      1.33 o 
   1   3  29        4.61        4.94      0.98 o 
   2   3  29        0.21       -1.18      1.18 o 
   3   3  29        0.22        0.67      1.37 o 
   4   3  29       23.09       30.22      2.48 o 
  -5   4  29        1.19       -1.49      2.37 o 
  -4   4  29        1.49        1.21      1.95 o 
  -3   4  29        0.00        2.67      1.91 o 
  -2   4  29        7.10        5.35      1.28 o 
  -1   4  29        0.01        1.92      1.17 o 
   0   4  29        0.14        0.89      1.13 o 
   1   4  29       27.15       31.06      1.61 o 
   2   4  29       88.33       90.14      3.27 o 
   3   4  29        0.35       -0.62      1.49 o 
   4   4  29        1.80        3.77      1.89 o 
  -5   5  29        0.63       -2.44      2.44 o 
  -4   5  29        0.13        3.40      2.81 o 
  -3   5  29        6.25       10.23      2.32 o 
  -2   5  29        4.07        2.49      1.31 o 
  -1   5  29        1.69        0.94      1.17 o 
   0   5  29        8.68        9.77      1.56 o 
   1   5  29       10.20       12.06      2.44 o 
   2   5  29        1.64        4.10      1.44 o 
   3   5  29        1.68        0.30      1.64 o 
  -4   6  29        0.30        2.77      4.17 o 
  -3   6  29        1.25        0.87      2.12 o 
  -2   6  29        1.41       -1.16      1.21 o 
  -1   6  29       11.17       14.37      1.67 o 
   0   6  29        2.05        1.81      1.33 o 
   1   6  29        3.67       -1.39      1.54 o 
   2   6  29        0.48        0.71      1.49 o 
   3   6  29        7.37        7.79      2.33 o 
  -3   7  29        3.57        6.34      3.04 o 
  -2   7  29        5.42        5.30      1.46 o 
  -1   7  29        0.38        1.07      1.33 o 
   0   7  29        0.85        0.31      1.41 o 
   1   7  29       12.35       11.51      3.02 o 
   2   7  29        2.49        2.56      1.61 o 
  -1   8  29        0.33       -0.61      1.41 o 
   0   8  29        0.00        2.95      1.57 o 
  -5   0  30        8.02        7.33      3.69 o 
  -4   0  30       40.95       43.13      6.09 o 
  -3   0  30        0.45       -1.17      1.94 o 
  -2   0  30        4.75        3.72      1.65 o 
  -1   0  30       21.81       19.73      1.90 o 
   0   0  30        0.02       -0.24      1.40 o 
   1   0  30        0.18       -0.61      0.93 o 
   2   0  30       74.14       74.69      3.80 o 
   3   0  30       41.87       49.79      4.72 o 
   4   0  30        4.79        0.51      2.07 o 
  -5   1  30        0.09        1.08      2.32 o 
  -4   1  30        0.90        2.63      2.25 o 
  -3   1  30       10.61       11.05      2.25 o 
  -2   1  30      261.91      266.83      4.13 o 
  -1   1  30       52.36       45.54      2.10 o 
   0   1  30        0.00        1.21      1.01 o 
   1   1  30       71.97       77.02      1.75 o 
   2   1  30       91.42       97.81      3.15 o 
   3   1  30        2.93        4.82      1.50 o 
   4   1  30       24.48       23.59      2.24 o 
  -5   2  30        0.17        0.26      2.23 o 
  -4   2  30        3.43        3.99      3.32 o 
  -3   2  30        0.04        0.01      1.56 o 
  -2   2  30        1.68        4.01      1.20 o 
  -1   2  30        6.64        8.21      1.25 o 
   0   2  30       62.35       69.98      2.13 o 
   1   2  30        5.76        8.14      1.02 o 
   2   2  30        3.52        4.03      1.35 o 
   3   2  30       31.22       34.98      2.42 o 
   4   2  30        0.35       -0.21      1.60 o 
  -5   3  30        0.15        0.39      2.68 o 
  -4   3  30        8.34       11.16      4.23 o 
  -3   3  30        0.00        0.84      1.71 o 
  -2   3  30        2.43        4.19      1.26 o 
  -1   3  30       25.40       31.66      1.96 o 
   0   3  30        1.51        2.68      1.07 o 
   1   3  30       11.21       13.00      1.22 o 
   2   3  30        5.53        3.71      1.42 o 
   3   3  30        4.72        7.31      1.65 o 
   4   3  30       12.04        8.73      1.88 o 
  -5   4  30        0.71        1.27      2.50 o 
  -4   4  30        3.35        3.41      2.15 o 
  -3   4  30        2.70        1.61      1.95 o 
  -2   4  30        1.08        0.75      1.16 o 
  -1   4  30      140.44      147.00      3.48 o 
   0   4  30       30.00       32.75      2.06 o 
   1   4  30        0.16       -1.08      1.08 o 
   2   4  30       63.82       73.19      3.13 o 
   3   4  30       27.20       26.80      2.63 o 
  -4   5  30        2.13        4.99      4.53 o 
  -3   5  30       13.38       18.56      2.65 o 
  -2   5  30        0.00       -0.53      1.14 o 
  -1   5  30        1.01       -1.48      1.48 o 
   0   5  30        3.03        3.08      1.36 o 
   1   5  30        1.29        0.91      1.60 o 
   2   5  30        1.06        2.57      1.51 o 
   3   5  30        3.98        7.10      1.92 o 
  -4   6  30        4.52        5.10      2.83 o 
  -3   6  30       20.70       19.82      2.97 o 
  -2   6  30        0.77        0.35      1.53 o 
  -1   6  30        0.06       -0.04      1.34 o 
   0   6  30       10.83       13.90      1.72 o 
   1   6  30        7.61       11.59      2.53 o 
   2   6  30        3.50        3.07      1.60 o 
  -2   7  30        0.43       -0.78      1.89 o 
  -1   7  30        1.07        0.09      1.42 o 
   0   7  30        0.82        1.11      1.47 o 
   1   7  30        7.72        8.53      2.05 o 
  -5   1  31        0.02        0.86      2.28 o 
  -4   1  31       55.48       50.94      6.79 o 
  -3   1  31        4.19        0.18      1.78 o 
  -2   1  31       75.28       69.87      2.35 o 
  -1   1  31        5.64        3.65      1.05 o 
   0   1  31        0.86       -0.23      1.23 o 
   1   1  31        6.26        5.05      1.00 o 
   2   1  31       18.81       21.05      1.96 o 
   3   1  31        0.09       -1.17      1.21 o 
   4   1  31        0.35        0.27      1.47 o 
  -5   2  31        6.72        4.38      2.65 o 
  -4   2  31        1.75        1.99      2.81 o 
  -3   2  31        9.96        9.92      1.88 o 
  -2   2  31       45.28       43.73      2.22 o 
  -1   2  31        0.00       -0.58      1.03 o 
   0   2  31        0.04       -0.10      0.98 o 
   1   2  31        0.73       -0.81      1.06 o 
   2   2  31       15.47       18.22      1.91 o 
   3   2  31        0.00        0.15      1.35 o 
   4   2  31       36.36       49.77      4.44 o 
  -5   3  31        1.73        3.39      3.62 o 
  -4   3  31        1.21        1.46      2.07 o 
  -3   3  31        2.22        2.11      1.93 o 
  -2   3  31       51.34       50.23      2.39 o 
  -1   3  31        5.50        3.97      1.28 o 
   0   3  31       17.53       18.82      1.50 o 
   1   3  31       30.85       29.41      2.44 o 
   2   3  31        2.41        2.58      1.29 o 
   3   3  31        6.74        8.24      1.76 o 
  -4   4  31        0.15       -1.32      3.38 o 
  -3   4  31        0.12       -0.77      1.87 o 
  -2   4  31       28.69       32.32      2.69 o 
  -1   4  31        8.76       11.73      1.66 o 
   0   4  31        0.85        1.14      1.25 o 
   1   4  31       14.62       15.71      2.09 o 
   2   4  31        0.00       -1.10      1.62 o 
   3   4  31        3.05        3.81      1.85 o 
  -4   5  31        5.70        7.30      2.95 o 
  -3   5  31        3.46        7.29      2.32 o 
  -2   5  31        5.56        6.83      1.45 o 
  -1   5  31        0.10        1.32      1.26 o 
   0   5  31        0.13       -1.19      1.19 o 
   1   5  31        5.77        5.23      1.89 o 
   2   5  31        0.87        2.18      1.56 o 
   3   5  31        5.09        4.08      1.91 o 
  -3   6  31        2.47        1.27      2.19 o 
  -2   6  31       15.06       14.27      1.71 o 
  -1   6  31        1.22        0.13      1.74 o 
   0   6  31       19.01       17.76      1.88 o 
   1   6  31        8.96        8.32      1.98 o 
   2   6  31        0.91       -1.52      2.01 o 
  -2   7  31        1.75        1.42      1.36 o 
  -1   7  31        0.12        0.56      1.61 o 
   0   7  31        0.18       -1.37      1.37 o 
  -5   0  32        0.07        0.31      3.59 o 
  -4   0  32        5.36        9.61      4.06 o 
  -3   0  32       46.02       43.39      5.56 o 
  -2   0  32       25.41       20.59      2.36 o 
  -1   0  32        6.04        4.78      1.62 o 
   0   0  32      152.54      148.19      6.46 o 
   1   0  32       76.16       91.20      5.02 o 
   2   0  32       13.88       12.19      2.38 o 
   3   0  32        1.20       -1.02      1.80 o 
   4   0  32       64.73       77.68      5.14 o 
  -5   1  32        0.00        3.24      2.56 o 
  -4   1  32        8.50       11.93      2.99 o 
  -3   1  32        4.44       -0.37      1.88 o 
  -2   1  32        5.91        6.30      1.22 o 
  -1   1  32       15.55       16.19      1.38 o 
   0   1  32        6.26        6.47      1.25 o 
   1   1  32        5.46        3.76      1.65 o 
   2   1  32       19.95       16.61      1.74 o 
   3   1  32        1.43        0.03      1.34 o 
   4   1  32       53.00       63.62      3.34 o 
  -5   2  32        3.63        5.29      2.80 o 
  -4   2  32       10.79        7.88      2.92 o 
  -3   2  32        0.28        1.37      2.31 o 
  -2   2  32        1.01        2.41      1.22 o 
  -1   2  32        0.46       -0.44      1.35 o 
   0   2  32       15.62       13.82      1.44 o 
   1   2  32       38.27       41.85      3.64 o 
   2   2  32       50.01       62.08      3.14 o 
   3   2  32       43.50       50.89      2.95 o 
  -5   3  32        0.34        1.04      2.70 o 
  -4   3  32        0.06       -1.11      2.43 o 
  -3   3  32        3.72        3.42      2.14 o 
  -2   3  32       81.01       82.14      2.80 o 
  -1   3  32        5.93        3.74      1.29 o 
   0   3  32        0.02        0.29      1.04 o 
   1   3  32        0.12        0.30      1.62 o 
   2   3  32       42.90       49.59      2.75 o 
   3   3  32        0.73        0.58      1.48 o 
  -4   4  32        2.94        3.63      4.46 o 
  -3   4  32        1.24        2.32      2.08 o 
  -2   4  32       62.31       65.64      2.59 o 
  -1   4  32       16.81       17.64      2.13 o 
   0   4  32        6.39        4.71      1.38 o 
   1   4  32        6.25       10.95      2.26 o 
   2   4  32        1.93        2.38      1.50 o 
   3   4  32       10.61       13.83      2.26 o 
  -4   5  32        9.75        8.91      3.15 o 
  -3   5  32        4.75        4.47      2.55 o 
  -2   5  32       21.14       19.60      1.84 o 
  -1   5  32        0.69       -1.18      1.18 o 
   0   5  32       22.70       25.57      2.02 o 
   1   5  32       33.35       28.83      4.36 o 
   2   5  32        0.57       -0.64      1.58 o 
  -3   6  32       17.29       26.22      8.47 o 
  -2   6  32        0.67        2.22      1.36 o 
  -1   6  32        0.64        0.84      1.34 o 
   0   6  32        4.90        1.54      1.43 o 
   1   6  32        0.43        1.98      2.04 o 
  -5   1  33        5.72        4.16      2.88 o 
  -4   1  33        2.22        2.07      2.53 o 
  -3   1  33        0.13        1.97      2.17 o 
  -2   1  33        3.53        1.64      1.29 o 
  -1   1  33        0.42        0.53      0.97 o 
   0   1  33        3.81        4.65      1.20 o 
   1   1  33        7.06        9.24      1.89 o 
   2   1  33        5.93        5.77      1.45 o 
   3   1  33        1.04        0.18      1.45 o 
  -3   2  33        5.50        5.86      2.03 o 
  -2   2  33        0.23       -0.70      1.13 o 
  -1   2  33        0.54        0.44      1.11 o 
   0   2  33        7.69        5.41      1.85 o 
   1   2  33       40.61       58.85      3.74 o 
   2   2  33        0.02       -0.80      1.43 o 
   3   2  33        1.26        0.16      1.46 o 
  -3   3  33        7.33       16.55      2.73 o 
  -2   3  33       87.48       78.00      2.79 o 
  -1   3  33        0.24        1.04      1.22 o 
   0   3  33        0.63       -0.70      1.19 o 
   1   3  33        5.63        3.82      2.31 o 
   2   3  33        0.28        1.63      1.95 o 
   3   3  33        0.32       -1.22      1.59 o 
  -4   4  33        2.72       -0.55      3.61 o 
  -3   4  33        5.20        8.31      2.46 o 
  -2   4  33       19.64       19.63      1.84 o 
  -1   4  33        2.45        0.72      1.23 o 
   0   4  33        7.87        8.21      1.34 o 
   1   4  33        3.81        3.09      2.01 o 
   2   4  33        0.92       -0.03      1.58 o 
  -3   5  33        0.21        0.23      2.08 o 
  -2   5  33       11.61       13.43      1.66 o 
  -1   5  33        0.17        0.10      1.27 o 
   0   5  33        2.21        1.38      1.22 o 
   1   5  33        6.29        0.43      1.96 o 
   2   5  33        0.71        1.08      2.27 o 
  -2   6  33        5.91        6.22      1.52 o 
  -1   6  33        0.17       -1.78      1.78 o 
   0   6  33        4.87        5.23      1.74 o 
   1   6  33        2.50        0.17      2.03 o 
  -3   0  34        2.43       -1.12      3.38 o 
  -2   0  34        0.13       -1.35      1.35 o 
  -1   0  34       11.47       14.28      3.12 o 
   0   0  34        4.19        5.25      1.73 o 
   1   0  34       11.45       10.82      4.69 o 
   2   0  34        7.90       10.52      4.04 o 
   3   0  34       90.22      119.11      6.85 o 
  -3   1  34        0.92       -1.97      2.67 o 
  -2   1  34        3.02        0.96      1.13 o 
  -1   1  34        4.39        4.39      1.11 o 
   0   1  34       34.93       34.47      1.95 o 
   1   1  34        0.70        0.85      1.76 o 
   2   1  34       31.88       30.57      4.22 o 
   3   1  34       25.19       30.67      2.44 o 
  -4   2  34        1.93        2.71      3.70 o 
  -3   2  34        5.10        6.12      1.96 o 
  -2   2  34       10.92       12.23      1.61 o 
  -1   2  34        5.73        6.21      1.25 o 
   0   2  34        6.17        5.66      1.38 o 
   1   2  34       74.06       82.74      5.18 o 
   2   2  34       11.31       15.14      2.61 o 
   3   2  34        0.48       -1.48      1.48 o 
  -4   3  34       15.91       20.61      3.49 o 
  -3   3  34       36.22       34.69      3.40 o 
  -2   3  34       33.11       35.49      2.19 o 
  -1   3  34        0.72        0.39      1.18 o 
   0   3  34        4.33        4.37      1.40 o 
   1   3  34       17.32       16.81      2.53 o 
   2   3  34        2.75       -1.23      2.07 o 
  -3   4  34        2.23        3.33      2.31 o 
  -2   4  34        2.53        1.45      1.34 o 
  -1   4  34       29.44       39.53      2.92 o 
   0   4  34        3.40        0.98      1.33 o 
   1   4  34       10.74       14.30      2.46 o 
   2   4  34        1.83        1.15      1.66 o 
  -3   5  34       14.58       18.46      3.04 o 
  -2   5  34        0.08        3.06      1.40 o 
  -1   5  34        0.11       -0.37      1.31 o 
   0   5  34        0.04        0.65      1.23 o 
   1   5  34        0.02       -0.95      1.89 o 
  -1   6  34        0.97        0.17      1.39 o 
  -4   1  35        0.24       -2.29      2.29 o 
  -3   1  35        3.81        2.14      1.82 o 
  -2   1  35        0.89        1.05      1.27 o 
  -1   1  35        0.17       -0.84      1.05 o 
   0   1  35        2.11        2.96      1.23 o 
   1   1  35        6.62        7.52      3.27 o 
   2   1  35        0.81        4.72      4.50 o 
  -4   2  35        0.96        2.80      2.16 o 
  -3   2  35       10.23        5.55      2.67 o 
  -2   2  35       45.18       41.34      2.32 o 
  -1   2  35        6.50        5.64      1.24 o 
   0   2  35        0.44       -1.19      1.19 o 
   1   2  35        0.96        1.78      1.89 o 
   2   2  35        0.12       -1.71      2.23 o 
  -3   3  35        2.95        2.88      2.29 o 
  -2   3  35        0.99        0.40      1.32 o 
  -1   3  35        0.06       -1.16      1.32 o 
   0   3  35       17.92       15.75      1.71 o 
   1   3  35       10.71       12.35      2.47 o 
   2   3  35        0.01        0.23      1.82 o 
  -3   4  35       12.68       11.81      2.71 o 
  -2   4  35        0.83        2.15      1.38 o 
  -1   4  35        0.54        2.01      1.36 o 
   0   4  35        0.31        1.05      1.34 o 
   1   4  35        4.16        4.47      2.72 o 
  -2   5  35        5.05        3.55      1.44 o 
  -1   5  35        0.01       -1.13      1.33 o 
   0   5  35        9.14       12.48      1.71 o 
  -4   0  36        0.91        3.18      4.14 o 
  -3   0  36        6.87        7.04      3.90 o 
  -2   0  36        4.57        5.08      1.69 o 
  -1   0  36       11.51       10.73      2.07 o 
   0   0  36        6.27        7.02      2.44 o 
   1   0  36      151.18      180.42      7.12 o 
   2   0  36       15.82       14.26      3.88 o 
  -4   1  36        0.45       -2.57      2.57 o 
  -3   1  36        3.25        4.63      2.81 o 
  -2   1  36        0.28       -1.11      1.11 o 
  -1   1  36        1.79        1.48      1.14 o 
   0   1  36        6.22        7.00      1.56 o 
   1   1  36        0.90        0.14      1.85 o 
   2   1  36        8.66       13.61      2.86 o 
  -3   2  36        5.03        3.23      2.68 o 
  -2   2  36        0.19       -0.74      1.26 o 
  -1   2  36       29.09       28.30      1.83 o 
   0   2  36        0.04       -1.00      1.22 o 
   1   2  36        0.09        0.98      1.84 o 
   2   2  36        2.12        3.27      2.29 o 
  -3   3  36        0.01        0.32      2.27 o 
  -2   3  36        0.60       -0.95      1.43 o 
  -1   3  36        0.23        0.18      1.15 o 
   0   3  36       31.55       32.82      2.15 o 
   1   3  36        3.19        5.67      2.07 o 
  -2   4  36        0.06       -0.98      1.31 o 
  -1   4  36        0.13       -1.13      1.42 o 
   0   4  36        0.36       -1.10      1.28 o 
   1   4  36       11.79       10.22      2.38 o 
  -3   1  37        0.32       -2.57      3.96 o 
  -2   1  37        0.02        1.40      1.21 o 
  -1   1  37        0.12       -1.13      1.13 o 
   0   1  37        0.06       -1.13      1.38 o 
   1   1  37       13.22       13.33      2.42 o 
  -3   2  37        1.57        2.10      2.36 o 
  -2   2  37        0.40        0.27      1.34 o 
  -1   2  37        6.13        7.07      1.49 o 
   0   2  37        3.13        1.34      1.37 o 
   1   2  37        0.36       -0.86      2.22 o 
  -2   3  37        5.07        6.18      1.48 o 
  -1   3  37        0.51       -0.44      1.16 o 
   0   3  37        5.32        5.87      1.49 o 
   1   3  37        0.05       -0.52      2.33 o 
  -1   4  37        2.95        0.08      1.27 o 
  -2   0  38       25.29       26.88      2.75 o 
  -1   0  38        4.13        4.43      1.80 o 
   0   0  38        0.45        1.24      1.91 o 
   1   0  38        0.14       -1.90      2.85 o 
  -2   1  38        0.44        1.23      1.24 o 
  -1   1  38        1.50        1.13      1.49 o 
   0   1  38       29.30       29.07      2.07 o 
   1   1  38        1.83        3.16      2.01 o 
  -2   2  38        3.26        3.89      1.31 o 
  -1   2  38        3.84        3.21      1.39 o 
   0   2  38        3.39        1.60      1.60 o 
  -1   3  38        0.02       -0.19      1.23 o 
  -1   1  39        4.32        1.65      2.01 o 
                                                 
